# Supplementary material for: Eggerthella lenta DSM 2243 Alleviates Bile Acid Stress Response in Clostridium ramosum and Anaerostipes caccae by Transformation of Bile Acids
Source: Microorganisms. 2022 Oct 13;10(10):2025. doi: 10.3390/microorganisms10102025 (PMC9607062; doi:10.3390/microorganisms10102025)
Supplement: Supplementary file 1 [file microorganisms-10-02025-s001.zip]

Archive with 2 entries (2 files):
- microorganisms-1863465-supplementary/microorganisms-1863465-Supplementary material.pdf
- microorganisms-1863465-supplementary/Raw_data.xlsx
