# Supplementary material for: Eggerthella lenta DSM 2243 Alleviates Bile Acid Stress Response in Clostridium ramosum and Anaerostipes caccae by Transformation of Bile Acids
Source: Microorganisms. 2022 Oct 13;10(10):2025. doi: 10.3390/microorganisms10102025 (PMC9607062; doi:10.3390/microorganisms10102025)
Supplement: Supplementary file 1 [file microorganisms-10-02025-s001.zip › microorganisms-1863465-supplementary/Raw_data.xlsx]

## Sheet: Concentration_range
Sample	Group	Bile acid	Strain	0h	1h	2h	3h	4h	5h	6h	7h	8h
1.2	Single culture	Cholic acid	Bt	0.156	0.17	0.271	0.348	0.65	0.947	1.263	1.439
0.5	Single culture	Cholic acid	Bt	0.15	0.146	0.269	0.432	0.696	1	1.34	1.526
0.15	Single culture	Cholic acid	Bt	0.175	0.205	0.308	0.514	0.799	1.146	1.423	1.559
0.05	Single culture	Cholic acid	Bt	0.155	0.163	0.293	0.494	0.75	1.102	1.398	1.564
0.01	Single culture	Cholic acid	Bt	0.164	0.187	0.323	0.492	0.759	1.188	1.446	1.598
1.2	Single culture	CDCA	Bt	0.183	0.151	0.134	0.156	0.152	0.157	0.165	0.168
0.5	Single culture	CDCA	Bt	0.127	0.102	0.105	0.128	0.125	0.216	0.123	0.419
0.15	Single culture	CDCA	Bt	0.132	0.134	0.21	0.332	0.52	0.772	1.089	1.314
0.05	Single culture	CDCA	Bt	0.154	0.175	0.309	0.504	0.782	1.137	1.391	1.549
0.01	Single culture	CDCA	Bt	0.18	0.223	0.384	0.565	0.877	1.239	1.51	1.564
1.2	Single culture	DCA	Bt	0.105	0.107	0.065	0.059	0.086	0.086	0.076	0.08
0.5	Single culture	DCA	Bt	0.111	0.111	0.111	0.133	0.14	0.222	0.32	0.391
0.15	Single culture	DCA	Bt	0.153	0.152	0.219	0.309	0.478	0.713	0.997	1.242
0.05	Single culture	DCA	Bt	0.173	0.186	0.284	0.464	0.735	1.058	1.338	1.5
0.01	Single culture	DCA	Bt	0.178	0.208	0.349	0.519	0.822	1.234	1.485	1.565
0.05	Single culture	LCA	Bt	0.177	0.161	0.196	0.275	0.422	0.637	0.976	1.258
0.01	Single culture	LCA	Bt	0.21	0.236	0.372	0.574	0.856	1.279	1.535	1.647
0	Single culture	Blank	Bt	0.184	0.228	0.395	0.629	0.967	1.321	1.564	1.601
1.2	Single culture	Cholic acid	Bp	0.16	0.194	0.266	0.415	0.629	0.978	0.826	0.824
0.6	Single culture	Cholic acid	Bp	0.166	0.201	0.267	0.407	0.647	0.976	0.837	0.873
0.15	Single culture	Cholic acid	Bp	0.163	0.209	0.278	0.423	0.659	0.996	0.88	0.86
0.05	Single culture	Cholic acid	Bp	0.138	0.178	0.218	0.367	0.582	0.978	0.903	0.884
0.01	Single culture	Cholic acid	Bp	0.17	0.211	0.271	0.444	0.739	0.975	0.887	0.833
1.2	Single culture	CDCA	Bp	0.134	0.113	0.104	0.134	0.133	0.15	0.132	0.138
0.5	Single culture	CDCA	Bp	0.153	0.196	0.23	0.301	0.365	0.457	0.456	0.444
0.15	Single culture	CDCA	Bp	0.162	0.205	0.28	0.439	0.693	0.85	0.81	0.844
0.05	Single culture	CDCA	Bp	0.182	0.216	0.31	0.489	0.802	0.902	0.896	0.882
0.01	Single culture	CDCA	Bp	0.174	0.214	0.302	0.462	0.767	0.892	0.827	0.808
1.2	Single culture	DCA	Bp	0.131	0.107	0.115	0.165	0.149	0.16	0.149	0.163
0.5	Single culture	DCA	Bp	0.143	0.18	0.226	0.308	0.415	0.529	0.533	0.478
0.15	Single culture	DCA	Bp	0.159	0.199	0.292	0.432	0.728	0.904	0.847	0.836
0.05	Single culture	DCA	Bp	0.148	0.208	0.294	0.477	0.8	0.83	0.848	0.836
0.01	Single culture	DCA	Bp	0.162	0.205	0.292	0.485	0.786	0.849	0.848	0.856
0.05	Single culture	LCA	Bp	0.171	0.207	0.246	0.361	0.5	0.725	0.709	0.708
0.01	Single culture	LCA	Bp	0.136	0.22	0.331	0.503	0.82	0.873	0.87	0.867
0	Single culture	Blank	Bp	0.142	0.189	0.273	0.443	0.756	0.879	0.812	0.821

## Sheet: Data_growth_curves
Sample	Group	Bile acid	Strain	0h	1h	2h	3h	4h	5h	6h
A.c E CA.0.6.1	Co-cultured - BA conc. 0.6mM	Cholic acid	Anaerostipes caccae	0.079	0.145	0.376	0.621	0.862	1.188	1.551
A.c E CA.0.6.2	Co-cultured - BA conc. 0.6mM	Cholic acid	Anaerostipes caccae	0.073	0.126	0.389	0.651	0.952	1.295	1.662
A.c E CA.0.6.3	Co-cultured - BA conc. 0.6mM	Cholic acid	Anaerostipes caccae	0.075	0.165	0.341	0.595	0.981	1.341	1.577
A.c E CA.0.6.4	Co-cultured - BA conc. 0.6mM	Cholic acid	Anaerostipes caccae	0.147	0.21	0.322	0.602	0.863	1.324	1.568
A.c E CA.0.6.5	Co-cultured - BA conc. 0.6mM	Cholic acid	Anaerostipes caccae	0.167	0.232	0.363	0.661	1.004	1.47	1.664
A.c E CA.0.6.6	Co-cultured - BA conc. 0.6mM	Cholic acid	Anaerostipes caccae	0.156	0.224	0.345	0.637	0.918	1.461	1.645
A.c E blank.1	Co-cultured - BA conc. 0mM	Cholic acid	Anaerostipes caccae	0.145	0.228	0.411	0.691	1.054	1.448	1.68
A.c E blank.2	Co-cultured - BA conc. 0mM	Cholic acid	Anaerostipes caccae	0.135	0.196	0.396	0.657	0.976	1.395	1.623
A.c E blank.3	Co-cultured - BA conc. 0mM	Cholic acid	Anaerostipes caccae	0.153	0.239	0.435	0.754	1.067	1.496	1.701
A.c E blank.4	Co-cultured - BA conc. 0mM	Cholic acid	Anaerostipes caccae	0.139	0.209	0.325	0.648	0.94	1.454	1.679
A.c E blank.5	Co-cultured - BA conc. 0mM	Cholic acid	Anaerostipes caccae	0.162	0.223	0.367	0.736	1.05	1.557	1.755
A.c E blank.6	Co-cultured - BA conc. 0mM	Cholic acid	Anaerostipes caccae	0.152	0.216	0.361	0.756	1.022	1.557	1.718
A.c CA.0.6.1	Singly cultured - BA conc. 0.6mM	Cholic acid	Anaerostipes caccae	0.139	0.198	0.38	0.633	0.985	1.182	1.399
A.c CA.0.6.2	Singly cultured - BA conc. 0.6mM	Cholic acid	Anaerostipes caccae	0.129	0.201	0.417	0.688	0.989	1.272	1.485
A.c CA.0.6.3	Singly cultured - BA conc. 0.6mM	Cholic acid	Anaerostipes caccae	0.169	0.213	0.419	0.73	1.058	1.329	1.525
A.c CA.0.6.4	Singly cultured - BA conc. 0.6mM	Cholic acid	Anaerostipes caccae	0.104	0.17	0.307	0.6	0.925	1.328	1.412
A.c CA.0.6.5	Singly cultured - BA conc. 0.6mM	Cholic acid	Anaerostipes caccae	0.117	0.168	0.308	0.612	0.944	1.342	1.476
A.c CA.0.6.6	Singly cultured - BA conc. 0.6mM	Cholic acid	Anaerostipes caccae	0.119	0.185	0.35	0.683	0.995	1.364	1.541
A.c blank.1	Singly cultured - BA conc. 0mM	Cholic acid	Anaerostipes caccae	0.112	0.181	0.391	0.716	1.041	1.379	1.646
A.c blank.2	Singly cultured - BA conc. 0mM	Cholic acid	Anaerostipes caccae	0.104	0.159	0.364	0.685	0.99	1.36	1.699
A.c blank.3	Singly cultured - BA conc. 0mM	Cholic acid	Anaerostipes caccae	0.106	0.177	0.396	0.686	1.029	1.395	1.633
A.c blank.4	Singly cultured - BA conc. 0mM	Cholic acid	Anaerostipes caccae	0.115	0.171	0.317	0.69	0.977	1.384	1.535
A.c blank.5	Singly cultured - BA conc. 0mM	Cholic acid	Anaerostipes caccae	0.119	0.189	0.358	0.719	1.128	1.449	1.617
A.c blank.6	Singly cultured - BA conc. 0mM	Cholic acid	Anaerostipes caccae	0.129	0.196	0.377	0.772	1.135	1.438	1.592
A.c E DCA.0.6.1	Co-cultured - BA conc. 0.6mM	Deoxycholic acid	Anaerostipes caccae	0.143	0.21	0.309	0.457	0.659	0.811	0.991
A.c E DCA.0.6.2	Co-cultured - BA conc. 0.6mM	Deoxycholic acid	Anaerostipes caccae	0.136	0.209	0.3	0.476	0.663	0.82	1.047
A.c E DCA.0.6.3	Co-cultured - BA conc. 0.6mM	Deoxycholic acid	Anaerostipes caccae	0.15	0.254	0.372	0.545	0.768	0.966	1.191
A.c E DCA.0.6.4	Co-cultured - BA conc. 0.6mM	Deoxycholic acid	Anaerostipes caccae	0.147	0.195	0.249	0.398	0.602	0.887	1.111
A.c E DCA.0.6.5	Co-cultured - BA conc. 0.6mM	Deoxycholic acid	Anaerostipes caccae	0.152	0.189	0.268	0.432	0.684	0.975	1.192
A.c E DCA.0.6.6	Co-cultured - BA conc. 0.6mM	Deoxycholic acid	Anaerostipes caccae	0.161	0.203	0.263	0.453	0.681	0.981	1.192
A.c E blank.1	Co-cultured - BA conc. 0mM	Deoxycholic acid	Anaerostipes caccae	0.145	0.228	0.411	0.691	1.054	1.448	1.68
A.c E blank.2	Co-cultured - BA conc. 0mM	Deoxycholic acid	Anaerostipes caccae	0.135	0.196	0.396	0.657	0.976	1.395	1.623
A.c E blank.3	Co-cultured - BA conc. 0mM	Deoxycholic acid	Anaerostipes caccae	0.153	0.239	0.435	0.754	1.067	1.496	1.701
A.c E blank.4	Co-cultured - BA conc. 0mM	Deoxycholic acid	Anaerostipes caccae	0.139	0.209	0.325	0.648	0.94	1.454	1.679
A.c E blank.5	Co-cultured - BA conc. 0mM	Deoxycholic acid	Anaerostipes caccae	0.162	0.223	0.367	0.736	1.05	1.557	1.755
A.c E blank.6	Co-cultured - BA conc. 0mM	Deoxycholic acid	Anaerostipes caccae	0.152	0.216	0.361	0.756	1.022	1.557	1.718
A.c DCA.0.6.1	Singly cultured - BA conc. 0.6mM	Deoxycholic acid	Anaerostipes caccae	0.141	0.205	0.285	0.47	0.67	0.848	0.975
A.c DCA.0.6.2	Singly cultured - BA conc. 0.6mM	Deoxycholic acid	Anaerostipes caccae	0.108	0.146	0.226	0.368	0.57	0.76	0.925
A.c DCA.0.6.3	Singly cultured - BA conc. 0.6mM	Deoxycholic acid	Anaerostipes caccae	0.105	0.196	0.312	0.52	0.719	0.941	1.067
A.c DCA.0.6.4	Singly cultured - BA conc. 0.6mM	Deoxycholic acid	Anaerostipes caccae	0.104	0.124	0.174	0.288	0.458	0.787	0.969
A.c DCA.0.6.5	Singly cultured - BA conc. 0.6mM	Deoxycholic acid	Anaerostipes caccae	0.107	0.129	0.166	0.281	0.446	0.762	0.971
A.c DCA.0.6.6	Singly cultured - BA conc. 0.6mM	Deoxycholic acid	Anaerostipes caccae	0.119	0.141	0.192	0.312	0.495	0.799	1.026
A.c blank.1	Singly cultured - BA conc. 0mM	Deoxycholic acid	Anaerostipes caccae	0.112	0.181	0.391	0.716	1.041	1.379	1.646
A.c blank.2	Singly cultured - BA conc. 0mM	Deoxycholic acid	Anaerostipes caccae	0.104	0.159	0.364	0.685	0.99	1.36	1.699
A.c blank.3	Singly cultured - BA conc. 0mM	Deoxycholic acid	Anaerostipes caccae	0.106	0.177	0.396	0.686	1.029	1.395	1.633
A.c blank.4	Singly cultured - BA conc. 0mM	Deoxycholic acid	Anaerostipes caccae	0.115	0.171	0.317	0.69	0.977	1.384	1.535
A.c blank.5	Singly cultured - BA conc. 0mM	Deoxycholic acid	Anaerostipes caccae	0.119	0.189	0.358	0.719	1.128	1.449	1.617
A.c blank.6	Singly cultured - BA conc. 0mM	Deoxycholic acid	Anaerostipes caccae	0.129	0.196	0.377	0.772	1.135	1.438	1.592
B.t E CA.0.6.1	Co-cultured - BA conc. 0.6mM	Cholic acid	Bacteroides thetaiotaomicron	0.172	0.306	0.481	0.803	1.23	1.588	1.857
B.t E CA.0.6.2	Co-cultured - BA conc. 0.6mM	Cholic acid	Bacteroides thetaiotaomicron	0.173	0.296	0.472	0.837	1.237	1.619	1.901
B.t E CA.0.6.3	Co-cultured - BA conc. 0.6mM	Cholic acid	Bacteroides thetaiotaomicron	0.173	0.28	0.494	0.832	1.248	1.621	1.851
B.t E CA.0.6.4	Co-cultured - BA conc. 0.6mM	Cholic acid	Bacteroides thetaiotaomicron	0.151	0.188	0.198	0.261	0.343	0.462	0.847
B.t E CA.0.6.5	Co-cultured - BA conc. 0.6mM	Cholic acid	Bacteroides thetaiotaomicron	0.179	0.184	0.221	0.279	0.388	0.459	0.862
B.t E CA.0.6.6	Co-cultured - BA conc. 0.6mM	Cholic acid	Bacteroides thetaiotaomicron	0.156	0.168	0.19	0.252	0.362	0.475	0.9
B.t E blank.1	Co-cultured - BA conc. 0mM	Cholic acid	Bacteroides thetaiotaomicron	0.163	0.272	0.5	0.866	1.273	1.617	1.835
B.t E blank.2	Co-cultured - BA conc. 0mM	Cholic acid	Bacteroides thetaiotaomicron	0.15	0.265	0.484	0.837	1.313	1.614	1.856
B.t E blank.3	Co-cultured - BA conc. 0mM	Cholic acid	Bacteroides thetaiotaomicron	0.157	0.299	0.508	0.878	1.3	1.604	1.807
B.t E blank.4	Co-cultured - BA conc. 0mM	Cholic acid	Bacteroides thetaiotaomicron	0.162	0.16	0.184	0.235	0.327	0.462	0.847
B.t E blank.5	Co-cultured - BA conc. 0mM	Cholic acid	Bacteroides thetaiotaomicron	0.189	0.184	0.216	0.283	0.381	0.485	0.889
B.t E blank.6	Co-cultured - BA conc. 0mM	Cholic acid	Bacteroides thetaiotaomicron	0.159	0.156	0.186	0.238	0.35	0.474	0.936
B.t CA.0.6.1	Singly cultured - BA conc. 0.6mM	Cholic acid	Bacteroides thetaiotaomicron	0.192	0.344	0.563	0.933	1.326	1.59	1.688
B.t CA.0.6.2	Singly cultured - BA conc. 0.6mM	Cholic acid	Bacteroides thetaiotaomicron	0.188	0.374	0.578	0.998	1.355	1.632	1.747
B.t CA.0.6.3	Singly cultured - BA conc. 0.6mM	Cholic acid	Bacteroides thetaiotaomicron	0.192	0.263	0.474	0.793	1.218	1.557	1.706
B.t CA.0.6.4	Singly cultured - BA conc. 0.6mM	Cholic acid	Bacteroides thetaiotaomicron	0.115	0.125	0.122	0.156	0.201	0.279	0.56
B.t CA.0.6.5	Singly cultured - BA conc. 0.6mM	Cholic acid	Bacteroides thetaiotaomicron	0.102	0.092	0.105	0.122	0.17	0.262	0.536
B.t CA.0.6.6	Singly cultured - BA conc. 0.6mM	Cholic acid	Bacteroides thetaiotaomicron	0.13	0.127	0.117	0.151	0.199	0.313	0.646
B.t blank.1	Singly cultured - BA conc. 0mM	Cholic acid	Bacteroides thetaiotaomicron	0.162	0.353	0.541	0.923	1.342	1.543	1.795
B.t blank.2	Singly cultured - BA conc. 0mM	Cholic acid	Bacteroides thetaiotaomicron	0.168	0.358	0.552	1.042	1.452	1.636	1.717
B.t blank.3	Singly cultured - BA conc. 0mM	Cholic acid	Bacteroides thetaiotaomicron	0.137	0.368	0.622	1.035	1.48	1.666	1.808
B.t blank.4	Singly cultured - BA conc. 0mM	Cholic acid	Bacteroides thetaiotaomicron	0.135	0.111	0.118	0.129	0.196	0.302	0.665
B.t blank.5	Singly cultured - BA conc. 0mM	Cholic acid	Bacteroides thetaiotaomicron	0.122	0.1	0.107	0.139	0.189	0.295	0.699
B.t blank.6	Singly cultured - BA conc. 0mM	Cholic acid	Bacteroides thetaiotaomicron	0.148	0.119	0.131	0.17	0.226	0.359	0.705
B.t E DCA.0.6.1	Co-cultured - BA conc. 0.6mM	Deoxycholic acid	Bacteroides thetaiotaomicron	0.172	0.172	0.47	0.786	1.14	1.488	1.779
B.t E DCA.0.6.2	Co-cultured - BA conc. 0.6mM	Deoxycholic acid	Bacteroides thetaiotaomicron	0.158	0.158	0.432	0.72	1.083	1.422	1.696
B.t E DCA.0.6.3	Co-cultured - BA conc. 0.6mM	Deoxycholic acid	Bacteroides thetaiotaomicron	0.166	0.166	0.482	0.784	1.193	1.516	1.752
B.t E DCA.0.6.4	Co-cultured - BA conc. 0.6mM	Deoxycholic acid	Bacteroides thetaiotaomicron	0.149	0.146	0.177	0.194	0.239	0.292	0.313
B.t E DCA.0.6.5	Co-cultured - BA conc. 0.6mM	Deoxycholic acid	Bacteroides thetaiotaomicron	0.146	0.154	0.172	0.203	0.242	0.275	0.298
B.t E DCA.0.6.6	Co-cultured - BA conc. 0.6mM	Deoxycholic acid	Bacteroides thetaiotaomicron	0.15	0.148	0.179	0.209	0.264	0.298	0.318
B.t E blank.1	Co-cultured - BA conc. 0mM	Deoxycholic acid	Bacteroides thetaiotaomicron	0.163	0.272	0.5	0.866	1.273	1.617	1.835
B.t E blank.2	Co-cultured - BA conc. 0mM	Deoxycholic acid	Bacteroides thetaiotaomicron	0.15	0.265	0.484	0.837	1.313	1.614	1.856
B.t E blank.3	Co-cultured - BA conc. 0mM	Deoxycholic acid	Bacteroides thetaiotaomicron	0.157	0.299	0.508	0.878	1.3	1.604	1.807
B.t E blank.4	Co-cultured - BA conc. 0mM	Deoxycholic acid	Bacteroides thetaiotaomicron	0.162	0.16	0.184	0.235	0.327	0.462	0.847
B.t E blank.5	Co-cultured - BA conc. 0mM	Deoxycholic acid	Bacteroides thetaiotaomicron	0.189	0.184	0.216	0.283	0.381	0.485	0.889
B.t E blank.6	Co-cultured - BA conc. 0mM	Deoxycholic acid	Bacteroides thetaiotaomicron	0.159	0.156	0.186	0.238	0.35	0.474	0.936
B.t DCA.0.6.1	Singly cultured - BA conc. 0.6mM	Deoxycholic acid	Bacteroides thetaiotaomicron	0.198	0.341	0.541	0.845	1.155	1.391	1.493
B.t DCA.0.6.2	Singly cultured - BA conc. 0.6mM	Deoxycholic acid	Bacteroides thetaiotaomicron	0.191	0.323	0.537	0.831	1.152	1.392	1.513
B.t DCA.0.6.3	Singly cultured - BA conc. 0.6mM	Deoxycholic acid	Bacteroides thetaiotaomicron	0.14	0.241	0.434	0.69	1.099	1.361	1.614
B.t DCA.0.6.4	Singly cultured - BA conc. 0.6mM	Deoxycholic acid	Bacteroides thetaiotaomicron	0.118	0.1	0.097	0.099	0.092	0.099	0.092
B.t DCA.0.6.5	Singly cultured - BA conc. 0.6mM	Deoxycholic acid	Bacteroides thetaiotaomicron	0.106	0.103	0.09	0.087	0.094	0.083	0.092
B.t DCA.0.6.6	Singly cultured - BA conc. 0.6mM	Deoxycholic acid	Bacteroides thetaiotaomicron	0.11	0.094	0.097	0.093	0.09	0.092	0.096
B.t blank.1	Singly cultured - BA conc. 0mM	Deoxycholic acid	Bacteroides thetaiotaomicron	0.162	0.353	0.541	0.923	1.342	1.543	1.795
B.t blank.2	Singly cultured - BA conc. 0mM	Deoxycholic acid	Bacteroides thetaiotaomicron	0.168	0.358	0.552	1.042	1.452	1.636	1.717
B.t blank.3	Singly cultured - BA conc. 0mM	Deoxycholic acid	Bacteroides thetaiotaomicron	0.137	0.368	0.622	1.035	1.48	1.666	1.808
B.t blank.4	Singly cultured - BA conc. 0mM	Deoxycholic acid	Bacteroides thetaiotaomicron	0.135	0.111	0.118	0.129	0.196	0.302	0.665
B.t blank.5	Singly cultured - BA conc. 0mM	Deoxycholic acid	Bacteroides thetaiotaomicron	0.122	0.1	0.107	0.139	0.189	0.295	0.699
B.t blank.6	Singly cultured - BA conc. 0mM	Deoxycholic acid	Bacteroides thetaiotaomicron	0.148	0.119	0.131	0.17	0.226	0.359	0.705
B.l E CA.0.6.1	Co-cultured - BA conc. 0.6mM	Cholic acid	Bifidobacterium longum	0.178	0.283	0.356	0.492	0.675	1.005	1.099
B.l E CA.0.6.2	Co-cultured - BA conc. 0.6mM	Cholic acid	Bifidobacterium longum	0.156	0.286	0.361	0.5	0.744	1.094	1.133
B.l E CA.0.6.3	Co-cultured - BA conc. 0.6mM	Cholic acid	Bifidobacterium longum	0.166	0.304	0.391	0.593	0.825	1.218	1.15
B.l E CA.0.6.4	Co-cultured - BA conc. 0.6mM	Cholic acid	Bifidobacterium longum	0.159	0.239	0.307	0.448	0.749	0.997	1.175
B.l E CA.0.6.5	Co-cultured - BA conc. 0.6mM	Cholic acid	Bifidobacterium longum	0.156	0.249	0.327	0.485	0.84	1.136	1.161
B.l E CA.0.6.6	Co-cultured - BA conc. 0.6mM	Cholic acid	Bifidobacterium longum	0.162	0.248	0.343	0.494	0.846	1.175	1.132
B.l E blank.1	Co-cultured - BA conc. 0mM	Cholic acid	Bifidobacterium longum	0.17	0.245	0.317	0.468	0.82	1.201	1.087
B.l E blank.2	Co-cultured - BA conc. 0mM	Cholic acid	Bifidobacterium longum	0.171	0.249	0.342	0.49	0.826	1.233	1.093
B.l E blank.3	Co-cultured - BA conc. 0mM	Cholic acid	Bifidobacterium longum	0.176	0.262	0.333	0.524	0.846	1.206	1.072
B.l E blank.4	Co-cultured - BA conc. 0mM	Cholic acid	Bifidobacterium longum	0.165	0.299	0.406	0.594	0.965	1.25	1.155
B.l E blank.5	Co-cultured - BA conc. 0mM	Cholic acid	Bifidobacterium longum	0.173	0.305	0.405	0.621	1.037	1.218	1.129
B.l E blank.6	Co-cultured - BA conc. 0mM	Cholic acid	Bifidobacterium longum	0.173	0.311	0.424	0.63	1.045	1.229	1.108
B.l CA.0.6.1	Singly cultured - BA conc. 0.6mM	Cholic acid	Bifidobacterium longum	0.188	0.265	0.32	0.426	0.662	0.993	0.995
B.l CA.0.6.2	Singly cultured - BA conc. 0.6mM	Cholic acid	Bifidobacterium longum	0.166	0.242	0.303	0.464	0.715	1.078	0.968
B.l CA.0.6.3	Singly cultured - BA conc. 0.6mM	Cholic acid	Bifidobacterium longum	0.187	0.25	0.338	0.514	0.801	0.99	0.971
B.l CA.0.6.4	Singly cultured - BA conc. 0.6mM	Cholic acid	Bifidobacterium longum	0.126	0.228	0.3	0.425	0.76	1.082	1.007
B.l CA.0.6.5	Singly cultured - BA conc. 0.6mM	Cholic acid	Bifidobacterium longum	0.158	0.212	0.318	0.464	0.818	1.12	1.008
B.l CA.0.6.6	Singly cultured - BA conc. 0.6mM	Cholic acid	Bifidobacterium longum	0.136	0.246	0.304	0.479	0.853	1.105	1
B.l blank.1	Singly cultured - BA conc. 0mM	Cholic acid	Bifidobacterium longum	0.119	0.232	0.33	0.486	0.789	1.119	0.984
B.l blank.2	Singly cultured - BA conc. 0mM	Cholic acid	Bifidobacterium longum	0.133	0.243	0.338	0.503	0.809	1.107	0.987
B.l blank.3	Singly cultured - BA conc. 0mM	Cholic acid	Bifidobacterium longum	0.123	0.224	0.327	0.523	0.867	1.099	0.946
B.l blank.4	Singly cultured - BA conc. 0mM	Cholic acid	Bifidobacterium longum	0.118	0.212	0.285	0.438	0.751	1.036	0.961
B.l blank.5	Singly cultured - BA conc. 0mM	Cholic acid	Bifidobacterium longum	0.112	0.219	0.316	0.485	0.876	1.107	1
B.l blank.6	Singly cultured - BA conc. 0mM	Cholic acid	Bifidobacterium longum	0.118	0.229	0.319	0.494	0.865	1.114	1
B.l E DCA.0.6.1	Co-cultured - BA conc. 0.6mM	Deoxycholic acid	Bifidobacterium longum	0.169	0.224	0.247	0.294	0.386	0.522	0.677
B.l E DCA.0.6.2	Co-cultured - BA conc. 0.6mM	Deoxycholic acid	Bifidobacterium longum	0.156	0.225	0.245	0.294	0.389	0.515	0.714
B.l E DCA.0.6.3	Co-cultured - BA conc. 0.6mM	Deoxycholic acid	Bifidobacterium longum	0.168	0.236	0.266	0.322	0.446	0.639	0.916
B.l E DCA.0.6.4	Co-cultured - BA conc. 0.6mM	Deoxycholic acid	Bifidobacterium longum	0.151	0.241	0.307	0.431	0.708	0.97	1.155
B.l E DCA.0.6.5	Co-cultured - BA conc. 0.6mM	Deoxycholic acid	Bifidobacterium longum	0.151	0.242	0.311	0.442	0.738	1.027	1.129
B.l E DCA.0.6.6	Co-cultured - BA conc. 0.6mM	Deoxycholic acid	Bifidobacterium longum	0.164	0.25	0.35	0.49	0.785	1.079	1.108
B.l E blank.1	Co-cultured - BA conc. 0mM	Deoxycholic acid	Bifidobacterium longum	0.17	0.245	0.317	0.468	0.82	1.201	1.087
B.l E blank.2	Co-cultured - BA conc. 0mM	Deoxycholic acid	Bifidobacterium longum	0.171	0.249	0.342	0.49	0.826	1.233	1.093
B.l E blank.3	Co-cultured - BA conc. 0mM	Deoxycholic acid	Bifidobacterium longum	0.176	0.262	0.333	0.524	0.846	1.206	1.072
B.l E blank.4	Co-cultured - BA conc. 0mM	Deoxycholic acid	Bifidobacterium longum	0.165	0.299	0.406	0.594	0.965	1.25	1.155
B.l E blank.5	Co-cultured - BA conc. 0mM	Deoxycholic acid	Bifidobacterium longum	0.173	0.305	0.405	0.621	1.037	1.218	1.129
B.l E blank.6	Co-cultured - BA conc. 0mM	Deoxycholic acid	Bifidobacterium longum	0.173	0.311	0.424	0.63	1.045	1.229	1.108
B.l DCA.0.6.1	Singly cultured - BA conc. 0.6mM	Deoxycholic acid	Bifidobacterium longum	0.13	0.137	0.163	0.169	0.173	0.172	0.162
B.l DCA.0.6.2	Singly cultured - BA conc. 0.6mM	Deoxycholic acid	Bifidobacterium longum	0.146	0.128	0.132	0.137	0.145	0.134	0.127
B.l DCA.0.6.3	Singly cultured - BA conc. 0.6mM	Deoxycholic acid	Bifidobacterium longum	0.126	0.138	0.136	0.148	0.143	0.15	0.14
B.l DCA.0.6.4	Singly cultured - BA conc. 0.6mM	Deoxycholic acid	Bifidobacterium longum	0.121	0.2	0.223	0.289	0.401	0.474	0.492
B.l DCA.0.6.5	Singly cultured - BA conc. 0.6mM	Deoxycholic acid	Bifidobacterium longum	0.125	0.193	0.24	0.334	0.46	0.506	0.509
B.l DCA.0.6.6	Singly cultured - BA conc. 0.6mM	Deoxycholic acid	Bifidobacterium longum	0.121	0.196	0.225	0.284	0.394	0.474	0.448
B.l blank.1	Singly cultured - BA conc. 0mM	Deoxycholic acid	Bifidobacterium longum	0.119	0.232	0.33	0.486	0.789	1.119	0.984
B.l blank.2	Singly cultured - BA conc. 0mM	Deoxycholic acid	Bifidobacterium longum	0.133	0.243	0.338	0.503	0.809	1.107	0.987
B.l blank.3	Singly cultured - BA conc. 0mM	Deoxycholic acid	Bifidobacterium longum	0.123	0.224	0.327	0.523	0.867	1.099	0.946
B.l blank.4	Singly cultured - BA conc. 0mM	Deoxycholic acid	Bifidobacterium longum	0.118	0.212	0.285	0.438	0.751	1.036	0.961
B.l blank.5	Singly cultured - BA conc. 0mM	Deoxycholic acid	Bifidobacterium longum	0.112	0.219	0.316	0.485	0.876	1.107	1
B.l blank.6	Singly cultured - BA conc. 0mM	Deoxycholic acid	Bifidobacterium longum	0.118	0.229	0.319	0.494	0.865	1.114	1
B.p E CA.0.6.1	Co-cultured - BA conc. 0.6mM	Cholic acid	Blautia producta	0.184	0.243	0.317	0.505	0.819	1.196	1.12
B.p E CA.0.6.2	Co-cultured - BA conc. 0.6mM	Cholic acid	Blautia producta	0.174	0.225	0.317	0.524	0.893	1.256	1.191
B.p E CA.0.6.3	Co-cultured - BA conc. 0.6mM	Cholic acid	Blautia producta	0.204	0.259	0.361	0.626	1.016	1.14	1.099
B.p E CA.0.6.4	Co-cultured - BA conc. 0.6mM	Cholic acid	Blautia producta	0.198	0.277	0.352	0.498	0.65	0.932	1.188
B.p E CA.0.6.5	Co-cultured - BA conc. 0.6mM	Cholic acid	Blautia producta	0.205	0.289	0.364	0.519	0.686	0.982	1.187
B.p E CA.0.6.6	Co-cultured - BA conc. 0.6mM	Cholic acid	Blautia producta	0.196	0.28	0.342	0.521	0.695	0.981	1.189
B.p E blank.1	Co-cultured - BA conc. 0mM	Cholic acid	Blautia producta	0.158	0.265	0.38	0.654	1.041	1.144	1.122
B.p E blank.2	Co-cultured - BA conc. 0mM	Cholic acid	Blautia producta	0.157	0.254	0.369	0.626	1.021	1.21	1.159
B.p E blank.3	Co-cultured - BA conc. 0mM	Cholic acid	Blautia producta	0.153	0.248	0.372	0.6	0.993	1.219	1.147
B.p E blank.4	Co-cultured - BA conc. 0mM	Cholic acid	Blautia producta	0.182	0.268	0.342	0.534	0.7	1.037	1.164
B.p E blank.5	Co-cultured - BA conc. 0mM	Cholic acid	Blautia producta	0.189	0.291	0.368	0.594	0.773	1.176	1.189
B.p E blank.6	Co-cultured - BA conc. 0mM	Cholic acid	Blautia producta	0.184	0.289	0.365	0.582	0.789	1.171	1.132
B.p CA.0.6.1	Singly cultured - BA conc. 0.6mM	Cholic acid	Blautia producta	0.21	0.267	0.361	0.576	0.935	0.986	0.938
B.p CA.0.6.2	Singly cultured - BA conc. 0.6mM	Cholic acid	Blautia producta	0.207	0.244	0.345	0.594	0.988	0.955	0.909
B.p CA.0.6.3	Singly cultured - BA conc. 0.6mM	Cholic acid	Blautia producta	0.193	0.263	0.369	0.628	1.013	0.972	0.946
B.p CA.0.6.4	Singly cultured - BA conc. 0.6mM	Cholic acid	Blautia producta	0.173	0.241	0.299	0.422	0.59	0.832	1
B.p CA.0.6.5	Singly cultured - BA conc. 0.6mM	Cholic acid	Blautia producta	0.145	0.248	0.3	0.424	0.586	0.891	0.98
B.p CA.0.6.6	Singly cultured - BA conc. 0.6mM	Cholic acid	Blautia producta	0.162	0.236	0.291	0.445	0.618	0.956	0.974
B.p blank.1	Singly cultured - BA conc. 0mM	Cholic acid	Blautia producta	0.17	0.265	0.381	0.658	1.031	1.031	0.932
B.p blank.2	Singly cultured - BA conc. 0mM	Cholic acid	Blautia producta	0.141	0.231	0.369	0.658	1.018	1.018	0.91
B.p blank.3	Singly cultured - BA conc. 0mM	Cholic acid	Blautia producta	0.165	0.272	0.432	0.705	1.097	1.097	0.983
B.p blank.4	Singly cultured - BA conc. 0mM	Cholic acid	Blautia producta	0.131	0.234	0.275	0.452	0.646	0.989	0.97
B.p blank.5	Singly cultured - BA conc. 0mM	Cholic acid	Blautia producta	0.151	0.239	0.315	0.48	0.725	1.114	0.978
B.p blank.6	Singly cultured - BA conc. 0mM	Cholic acid	Blautia producta	0.138	0.239	0.299	0.489	0.715	1.074	1.003
B.p E DCA.0.6.1	Co-cultured - BA conc. 0.6mM	Deoxycholic acid	Blautia producta	0.167	0.225	0.298	0.455	0.697	1.04	1.116
B.p E DCA.0.6.2	Co-cultured - BA conc. 0.6mM	Deoxycholic acid	Blautia producta	0.172	0.228	0.315	0.497	0.764	1.15	1.074
B.p E DCA.0.6.3	Co-cultured - BA conc. 0.6mM	Deoxycholic acid	Blautia producta	0.192	0.257	0.342	0.353	0.847	1.214	1.062
B.p E DCA.0.6.4	Co-cultured - BA conc. 0.6mM	Deoxycholic acid	Blautia producta	0.195	0.281	0.331	0.506	0.652	0.923	1.144
B.p E DCA.0.6.5	Co-cultured - BA conc. 0.6mM	Deoxycholic acid	Blautia producta	0.187	0.279	0.343	0.507	0.679	0.938	1.15
B.p E DCA.0.6.6	Co-cultured - BA conc. 0.6mM	Deoxycholic acid	Blautia producta	0.202	0.291	0.359	0.551	0.694	1.002	1.135
B.p E blank.1	Co-cultured - BA conc. 0mM	Deoxycholic acid	Blautia producta	0.158	0.265	0.38	0.654	1.041	1.144	1.122
B.p E blank.2	Co-cultured - BA conc. 0mM	Deoxycholic acid	Blautia producta	0.157	0.254	0.369	0.626	1.021	1.21	1.159
B.p E blank.3	Co-cultured - BA conc. 0mM	Deoxycholic acid	Blautia producta	0.153	0.248	0.372	0.6	0.993	1.219	1.147
B.p E blank.4	Co-cultured - BA conc. 0mM	Deoxycholic acid	Blautia producta	0.182	0.268	0.342	0.534	0.7	1.037	1.164
B.p E blank.5	Co-cultured - BA conc. 0mM	Deoxycholic acid	Blautia producta	0.189	0.291	0.368	0.594	0.773	1.176	1.189
B.p E blank.6	Co-cultured - BA conc. 0mM	Deoxycholic acid	Blautia producta	0.184	0.289	0.365	0.582	0.789	1.171	1.132
B.p DCA.0.6.1	Singly cultured - BA conc. 0.6mM	Deoxycholic acid	Blautia producta	0.178	0.219	0.284	0.402	0.529	0.618	0.481
B.p DCA.0.6.2	Singly cultured - BA conc. 0.6mM	Deoxycholic acid	Blautia producta	0.176	0.252	0.318	0.462	0.617	0.622	0.531
B.p DCA.0.6.3	Singly cultured - BA conc. 0.6mM	Deoxycholic acid	Blautia producta	0.181	0.232	0.295	0.462	0.632	0.631	0.533
B.p DCA.0.6.4	Singly cultured - BA conc. 0.6mM	Deoxycholic acid	Blautia producta	0.138	0.214	0.253	0.316	0.36	0.428	0.486
B.p DCA.0.6.5	Singly cultured - BA conc. 0.6mM	Deoxycholic acid	Blautia producta	0.131	0.2	0.234	0.274	0.323	0.381	0.428
B.p DCA.0.6.6	Singly cultured - BA conc. 0.6mM	Deoxycholic acid	Blautia producta	0.109	0.185	0.208	0.246	0.285	0.341	0.404
B.p blank.1	Singly cultured - BA conc. 0mM	Deoxycholic acid	Blautia producta	0.17	0.265	0.381	0.658	1.031	1.031	0.932
B.p blank.2	Singly cultured - BA conc. 0mM	Deoxycholic acid	Blautia producta	0.141	0.231	0.369	0.658	1.018	1.018	0.91
B.p blank.3	Singly cultured - BA conc. 0mM	Deoxycholic acid	Blautia producta	0.165	0.272	0.432	0.705	1.097	1.097	0.983
B.p blank.4	Singly cultured - BA conc. 0mM	Deoxycholic acid	Blautia producta	0.131	0.234	0.275	0.452	0.646	0.989	0.97
B.p blank.5	Singly cultured - BA conc. 0mM	Deoxycholic acid	Blautia producta	0.151	0.239	0.315	0.48	0.725	1.114	0.978
B.p blank.6	Singly cultured - BA conc. 0mM	Deoxycholic acid	Blautia producta	0.138	0.239	0.299	0.489	0.715	1.074	1.003
C.b E CA.0.6.1	Co-cultured - BA conc. 0.6mM	Cholic acid	Clostridium butyricum	0.138	0.16	0.181	0.254	0.468	1.007	1.547
C.b E CA.0.6.2	Co-cultured - BA conc. 0.6mM	Cholic acid	Clostridium butyricum	0.137	0.165	0.196	0.264	0.473	1.092	1.756
C.b E CA.0.6.3	Co-cultured - BA conc. 0.6mM	Cholic acid	Clostridium butyricum	0.132	0.16	0.189	0.296	0.597	1.196	1.61
C.b E CA.0.6.4	Co-cultured - BA conc. 0.6mM	Cholic acid	Clostridium butyricum	0.169	0.189	0.293	0.621	1.528	1.851	1.795
C.b E CA.0.6.5	Co-cultured - BA conc. 0.6mM	Cholic acid	Clostridium butyricum	0.169	0.19	0.312	0.666	1.611	1.846	1.786
C.b E CA.0.6.6	Co-cultured - BA conc. 0.6mM	Cholic acid	Clostridium butyricum	0.174	0.2	0.318	0.623	1.591	1.855	1.788
C.b E blank.1	Co-cultured - BA conc. 0mM	Cholic acid	Clostridium butyricum	0.137	0.157	0.199	0.333	1.12	1.374	1.729
C.b E blank.2	Co-cultured - BA conc. 0mM	Cholic acid	Clostridium butyricum	0.122	0.145	0.181	0.315	0.957	1.446	1.742
C.b E blank.3	Co-cultured - BA conc. 0mM	Cholic acid	Clostridium butyricum	0.135	0.163	0.207	0.352	1.047	1.43	1.707
C.b E blank.4	Co-cultured - BA conc. 0mM	Cholic acid	Clostridium butyricum	0.177	0.194	0.298	0.725	1.458	1.748	1.658
C.b E blank.5	Co-cultured - BA conc. 0mM	Cholic acid	Clostridium butyricum	0.175	0.2	0.306	0.7	1.566	1.767	1.716
C.b E blank.6	Co-cultured - BA conc. 0mM	Cholic acid	Clostridium butyricum	0.18	0.205	0.308	0.705	1.564	1.746	1.667
C.b CA.0.6.1	Singly cultured - BA conc. 0.6mM	Cholic acid	Clostridium butyricum	0.16	0.091	0.093	0.128	0.384	1.019	1.507
C.b CA.0.6.2	Singly cultured - BA conc. 0.6mM	Cholic acid	Clostridium butyricum	0.154	0.096	0.1	0.144	0.482	1.183	1.669
C.b CA.0.6.3	Singly cultured - BA conc. 0.6mM	Cholic acid	Clostridium butyricum	0.177	0.096	0.101	0.143	0.537	1.296	1.576
C.b CA.0.6.4	Singly cultured - BA conc. 0.6mM	Cholic acid	Clostridium butyricum	0.128	0.127	0.222	0.594	1.38	1.656	1.69
C.b CA.0.6.5	Singly cultured - BA conc. 0.6mM	Cholic acid	Clostridium butyricum	0.118	0.124	0.238	0.653	1.361	1.602	1.677
C.b CA.0.6.6	Singly cultured - BA conc. 0.6mM	Cholic acid	Clostridium butyricum	0.12	0.125	0.233	0.609	1.386	1.615	1.709
C.b blank.1	Singly cultured - BA conc. 0mM	Cholic acid	Clostridium butyricum	0.128	0.11	0.126	0.275	1.259	1.574	1.676
C.b blank.2	Singly cultured - BA conc. 0mM	Cholic acid	Clostridium butyricum	0.165	0.103	0.126	0.267	1.167	1.298	1.795
C.b blank.3	Singly cultured - BA conc. 0mM	Cholic acid	Clostridium butyricum	0.125	0.111	0.129	0.26	1.268	1.398	1.723
C.b blank.4	Singly cultured - BA conc. 0mM	Cholic acid	Clostridium butyricum	0.128	0.114	0.22	0.588	1.472	1.769	1.745
C.b blank.5	Singly cultured - BA conc. 0mM	Cholic acid	Clostridium butyricum	0.117	0.109	0.21	0.613	1.465	1.766	1.71
C.b blank.6	Singly cultured - BA conc. 0mM	Cholic acid	Clostridium butyricum	0.128	0.118	0.214	0.653	1.473	1.759	1.729
C.b E DCA.0.6.1	Co-cultured - BA conc. 0.6mM	Deoxycholic acid	Clostridium butyricum	0.141	0.172	0.193	0.245	0.316	0.495	1.275
C.b E DCA.0.6.2	Co-cultured - BA conc. 0.6mM	Deoxycholic acid	Clostridium butyricum	0.12	0.147	0.168	0.221	0.296	0.412	1.05
C.b E DCA.0.6.3	Co-cultured - BA conc. 0.6mM	Deoxycholic acid	Clostridium butyricum	0.132	0.155	0.179	0.233	0.295	0.482	1.14
C.b E DCA.0.6.4	Co-cultured - BA conc. 0.6mM	Deoxycholic acid	Clostridium butyricum	0.178	0.191	0.244	0.307	0.659	1.429	1.745
C.b E DCA.0.6.5	Co-cultured - BA conc. 0.6mM	Deoxycholic acid	Clostridium butyricum	0.176	0.193	0.25	0.353	0.66	1.438	1.71
C.b E DCA.0.6.6	Co-cultured - BA conc. 0.6mM	Deoxycholic acid	Clostridium butyricum	0.168	0.186	0.227	0.329	0.618	1.325	1.729
C.b E blank.1	Co-cultured - BA conc. 0mM	Deoxycholic acid	Clostridium butyricum	0.137	0.157	0.199	0.333	1.12	1.374	1.729
C.b E blank.2	Co-cultured - BA conc. 0mM	Deoxycholic acid	Clostridium butyricum	0.122	0.145	0.181	0.315	0.957	1.446	1.742
C.b E blank.3	Co-cultured - BA conc. 0mM	Deoxycholic acid	Clostridium butyricum	0.135	0.163	0.207	0.352	1.047	1.43	1.707
C.b E blank.4	Co-cultured - BA conc. 0mM	Deoxycholic acid	Clostridium butyricum	0.177	0.194	0.298	0.725	1.458	1.748	1.658
C.b E blank.5	Co-cultured - BA conc. 0mM	Deoxycholic acid	Clostridium butyricum	0.175	0.2	0.306	0.7	1.566	1.767	1.716
C.b E blank.6	Co-cultured - BA conc. 0mM	Deoxycholic acid	Clostridium butyricum	0.18	0.205	0.308	0.705	1.564	1.746	1.667
C.b DCA.0.6.1	Singly cultured - BA conc. 0.6mM	Deoxycholic acid	Clostridium butyricum	0.119	0.119	0.112	0.111	0.123	0.205	0.615
C.b DCA.0.6.2	Singly cultured - BA conc. 0.6mM	Deoxycholic acid	Clostridium butyricum	0.14	0.113	0.109	0.108	0.109	0.192	0.634
C.b DCA.0.6.3	Singly cultured - BA conc. 0.6mM	Deoxycholic acid	Clostridium butyricum	0.144	0.127	0.118	0.121	0.128	0.202	0.535
C.b DCA.0.6.4	Singly cultured - BA conc. 0.6mM	Deoxycholic acid	Clostridium butyricum	0.133	0.104	0.115	0.115	0.169	0.312	0.771
C.b DCA.0.6.5	Singly cultured - BA conc. 0.6mM	Deoxycholic acid	Clostridium butyricum	0.123	0.1	0.094	0.098	0.13	0.214	0.437
C.b DCA.0.6.6	Singly cultured - BA conc. 0.6mM	Deoxycholic acid	Clostridium butyricum	0.121	0.1	0.096	0.104	0.137	0.229	0.459
C.b blank.1	Singly cultured - BA conc. 0mM	Deoxycholic acid	Clostridium butyricum	0.128	0.11	0.126	0.275	1.259	1.574	1.676
C.b blank.2	Singly cultured - BA conc. 0mM	Deoxycholic acid	Clostridium butyricum	0.165	0.103	0.126	0.267	1.167	1.298	1.795
C.b blank.3	Singly cultured - BA conc. 0mM	Deoxycholic acid	Clostridium butyricum	0.125	0.111	0.129	0.26	1.268	1.398	1.723
C.b blank.4	Singly cultured - BA conc. 0mM	Deoxycholic acid	Clostridium butyricum	0.128	0.114	0.22	0.588	1.472	1.769	1.745
C.b blank.5	Singly cultured - BA conc. 0mM	Deoxycholic acid	Clostridium butyricum	0.117	0.109	0.21	0.613	1.465	1.766	1.71
C.b blank.6	Singly cultured - BA conc. 0mM	Deoxycholic acid	Clostridium butyricum	0.128	0.118	0.214	0.653	1.473	1.759	1.729
C.r E CA.0.6.1	Co-cultured - BA conc. 0.6mM	Cholic acid	Clostridium ramosum	0.146	0.178	0.296	0.503	0.748	1.173	1.257
C.r E CA.0.6.2	Co-cultured - BA conc. 0.6mM	Cholic acid	Clostridium ramosum	0.146	0.192	0.326	0.547	0.828	1.218	1.315
C.r E CA.0.6.3	Co-cultured - BA conc. 0.6mM	Cholic acid	Clostridium ramosum	0.138	0.187	0.331	0.579	0.908	1.222	1.341
C.r E CA.0.6.4	Co-cultured - BA conc. 0.6mM	Cholic acid	Clostridium ramosum	0.153	0.2	0.26	0.371	0.562	0.765	1.095
C.r E CA.0.6.5	Co-cultured - BA conc. 0.6mM	Cholic acid	Clostridium ramosum	0.15	0.214	0.284	0.374	0.564	0.784	1.144
C.r E CA.0.6.6	Co-cultured - BA conc. 0.6mM	Cholic acid	Clostridium ramosum	0.158	0.212	0.272	0.374	0.599	0.834	1.166
C.r E blank.1	Co-cultured - BA conc. 0mM	Cholic acid	Clostridium ramosum	0.128	0.184	0.312	0.53	0.813	1.157	1.265
C.r E blank.2	Co-cultured - BA conc. 0mM	Cholic acid	Clostridium ramosum	0.14	0.184	0.306	0.549	0.789	1.194	1.278
C.r E blank.3	Co-cultured - BA conc. 0mM	Cholic acid	Clostridium ramosum	0.169	0.192	0.313	0.54	0.813	1.225	1.281
C.r E blank.4	Co-cultured - BA conc. 0mM	Cholic acid	Clostridium ramosum	0.101	0.202	0.261	0.416	0.57	0.745	1.021
C.r E blank.5	Co-cultured - BA conc. 0mM	Cholic acid	Clostridium ramosum	0.134	0.204	0.258	0.408	0.558	0.787	1.099
C.r E blank.6	Co-cultured - BA conc. 0mM	Cholic acid	Clostridium ramosum	0.107	0.197	0.26	0.412	0.571	0.782	1.12
C.r CA.0.6.1	Singly cultured - BA conc. 0.6mM	Cholic acid	Clostridium ramosum	0.15	0.127	0.223	0.427	0.651	0.873	0.875
C.r CA.0.6.2	Singly cultured - BA conc. 0.6mM	Cholic acid	Clostridium ramosum	0.134	0.124	0.224	0.449	0.702	0.909	0.897
C.r CA.0.6.3	Singly cultured - BA conc. 0.6mM	Cholic acid	Clostridium ramosum	0.144	0.136	0.245	0.482	0.729	0.94	0.918
C.r CA.0.6.4	Singly cultured - BA conc. 0.6mM	Cholic acid	Clostridium ramosum	0.106	0.148	0.186	0.295	0.468	0.743	0.903
C.r CA.0.6.5	Singly cultured - BA conc. 0.6mM	Cholic acid	Clostridium ramosum	0.106	0.136	0.177	0.291	0.467	0.744	0.937
C.r CA.0.6.6	Singly cultured - BA conc. 0.6mM	Cholic acid	Clostridium ramosum	0.114	0.144	0.183	0.331	0.472	0.735	0.922
C.r blank.1	Singly cultured - BA conc. 0mM	Cholic acid	Clostridium ramosum	0.146	0.126	0.23	0.463	0.639	0.901	0.891
C.r blank.2	Singly cultured - BA conc. 0mM	Cholic acid	Clostridium ramosum	0.165	0.122	0.24	0.453	0.69	0.897	0.888
C.r blank.3	Singly cultured - BA conc. 0mM	Cholic acid	Clostridium ramosum	0.172	0.125	0.24	0.456	0.682	0.923	0.88
C.r blank.4	Singly cultured - BA conc. 0mM	Cholic acid	Clostridium ramosum	0.102	0.131	0.178	0.269	0.403	0.671	0.884
C.r blank.5	Singly cultured - BA conc. 0mM	Cholic acid	Clostridium ramosum	0.1	0.138	0.177	0.275	0.434	0.688	0.911
C.r blank.6	Singly cultured - BA conc. 0mM	Cholic acid	Clostridium ramosum	0.101	0.14	0.188	0.293	0.453	0.707	0.933
C.r E DCA.0.6.1	Co-cultured - BA conc. 0.6mM	Deoxycholic acid	Clostridium ramosum	0.119	0.133	0.17	0.212	0.285	0.437	0.507
C.r E DCA.0.6.2	Co-cultured - BA conc. 0.6mM	Deoxycholic acid	Clostridium ramosum	0.119	0.139	0.175	0.238	0.327	0.471	0.658
C.r E DCA.0.6.3	Co-cultured - BA conc. 0.6mM	Deoxycholic acid	Clostridium ramosum	0.155	0.158	0.226	0.334	0.492	0.492	0.758
C.r E DCA.0.6.4	Co-cultured - BA conc. 0.6mM	Deoxycholic acid	Clostridium ramosum	0.154	0.193	0.237	0.339	0.476	0.641	0.853
C.r E DCA.0.6.5	Co-cultured - BA conc. 0.6mM	Deoxycholic acid	Clostridium ramosum	0.151	0.201	0.265	0.339	0.456	0.626	0.858
C.r E DCA.0.6.6	Co-cultured - BA conc. 0.6mM	Deoxycholic acid	Clostridium ramosum	0.156	0.198	0.246	0.351	0.484	0.647	0.904
C.r E blank.1	Co-cultured - BA conc. 0mM	Deoxycholic acid	Clostridium ramosum	0.128	0.184	0.312	0.53	0.813	1.157	1.265
C.r E blank.2	Co-cultured - BA conc. 0mM	Deoxycholic acid	Clostridium ramosum	0.14	0.184	0.306	0.549	0.789	1.194	1.278
C.r E blank.3	Co-cultured - BA conc. 0mM	Deoxycholic acid	Clostridium ramosum	0.169	0.192	0.313	0.54	0.813	1.225	1.281
C.r E blank.4	Co-cultured - BA conc. 0mM	Deoxycholic acid	Clostridium ramosum	0.101	0.202	0.261	0.416	0.57	0.745	1.021
C.r E blank.5	Co-cultured - BA conc. 0mM	Deoxycholic acid	Clostridium ramosum	0.134	0.204	0.258	0.408	0.558	0.787	1.099
C.r E blank.6	Co-cultured - BA conc. 0mM	Deoxycholic acid	Clostridium ramosum	0.107	0.197	0.26	0.412	0.571	0.782	1.12
C.r DCA.0.6.1	Singly cultured - BA conc. 0.6mM	Deoxycholic acid	Clostridium ramosum	0.123	0.099	0.101	0.11	0.116	0.116	0.108
C.r DCA.0.6.2	Singly cultured - BA conc. 0.6mM	Deoxycholic acid	Clostridium ramosum	0.134	0.147	0.105	0.1	0.12	0.12	0.12
C.r DCA.0.6.3	Singly cultured - BA conc. 0.6mM	Deoxycholic acid	Clostridium ramosum	0.111	0.105	0.104	0.114	0.112	0.112	0.109
C.r DCA.0.6.4	Singly cultured - BA conc. 0.6mM	Deoxycholic acid	Clostridium ramosum	0.111	0.107	0.114	0.127	0.134	0.179	0.159
C.r DCA.0.6.5	Singly cultured - BA conc. 0.6mM	Deoxycholic acid	Clostridium ramosum	0.105	0.102	0.103	0.114	0.124	0.122	0.13
C.r DCA.0.6.6	Singly cultured - BA conc. 0.6mM	Deoxycholic acid	Clostridium ramosum	0.1	0.104	0.111	0.132	0.133	0.146	0.182
C.r blank.1	Singly cultured - BA conc. 0mM	Deoxycholic acid	Clostridium ramosum	0.146	0.126	0.23	0.463	0.639	0.901	0.891
C.r blank.2	Singly cultured - BA conc. 0mM	Deoxycholic acid	Clostridium ramosum	0.165	0.122	0.24	0.453	0.69	0.897	0.888
C.r blank.3	Singly cultured - BA conc. 0mM	Deoxycholic acid	Clostridium ramosum	0.172	0.125	0.24	0.456	0.682	0.923	0.88
C.r blank.4	Singly cultured - BA conc. 0mM	Deoxycholic acid	Clostridium ramosum	0.102	0.131	0.178	0.269	0.403	0.671	0.884
C.r blank.5	Singly cultured - BA conc. 0mM	Deoxycholic acid	Clostridium ramosum	0.1	0.138	0.177	0.275	0.434	0.688	0.911
C.r blank.6	Singly cultured - BA conc. 0mM	Deoxycholic acid	Clostridium ramosum	0.101	0.14	0.188	0.293	0.453	0.707	0.933
EL CA.1	Singly cultured - BA conc. 0.6mM	Cholic acid	Eggerthella lenta	0.073	0.095	0.12	0.174	0.238	0.286	0.294
EL CA.2	Singly cultured - BA conc. 0.6mM	Cholic acid	Eggerthella lenta	0.08	0.102	0.141	0.198	0.256	0.288	0.294
EL CA.3	Singly cultured - BA conc. 0.6mM	Cholic acid	Eggerthella lenta	0.086	0.103	0.139	0.2	0.263	0.296	0.289
EL CA.4	Singly cultured - BA conc. 0.6mM	Cholic acid	Eggerthella lenta	0.09	0.126	0.145	0.222	0.214	0.317	0.318
EL CA.5	Singly cultured - BA conc. 0.6mM	Cholic acid	Eggerthella lenta	0.083	0.099	0.131	0.188	0.215	0.29	0.293
EL CA.6	Singly cultured - BA conc. 0.6mM	Cholic acid	Eggerthella lenta	0.082	0.106	0.137	0.19	0.214	0.293	0.295
El blank 1	Singly cultured - BA conc. 0mM	Cholic acid	Eggerthella lenta	0.088	0.102	0.111	0.126	0.113	0.104	0.11
El blank 2	Singly cultured - BA conc. 0mM	Cholic acid	Eggerthella lenta	0.083	0.096	0.112	0.125	0.116	0.112	0.114
El blank 3	Singly cultured - BA conc. 0mM	Cholic acid	Eggerthella lenta	0.081	0.098	0.109	0.113	0.106	0.101	0.103
El blank 4	Singly cultured - BA conc. 0mM	Cholic acid	Eggerthella lenta	0.087	0.102	0.125	0.113	0.125	0.111	0.122
El blank 5	Singly cultured - BA conc. 0mM	Cholic acid	Eggerthella lenta	0.073	0.092	0.102	0.104	0.106	0.1	0.101
El blank 6	Singly cultured - BA conc. 0mM	Cholic acid	Eggerthella lenta	0.072	0.099	0.105	0.113	0.12	0.106	0.107
EL DCA.1	Singly cultured - BA conc. 0.6mM	Deoxycholic acid	Eggerthella lenta	0.099	0.124	0.164	0.26	0.304	0.345	0.365
EL DCA.2	Singly cultured - BA conc. 0.6mM	Deoxycholic acid	Eggerthella lenta	0.083	0.112	0.123	0.218	0.278	0.341	0.353
EL DCA.3	Singly cultured - BA conc. 0.6mM	Deoxycholic acid	Eggerthella lenta	0.095	0.114	0.149	0.231	0.288	0.339	0.353
EL DCA.4	Singly cultured - BA conc. 0.6mM	Deoxycholic acid	Eggerthella lenta	0.087	0.111	0.153	0.225	0.28	0.334	0.341
EL DCA.5	Singly cultured - BA conc. 0.6mM	Deoxycholic acid	Eggerthella lenta	0.095	0.115	0.149	0.221	0.288	0.397	0.357
EL DCA.6	Singly cultured - BA conc. 0.6mM	Deoxycholic acid	Eggerthella lenta	0.089	0.119	0.161	0.238	0.298	0.339	0.35
El blank 1	Singly cultured - BA conc. 0mM	Deoxycholic acid	Eggerthella lenta	0.088	0.102	0.111	0.126	0.113	0.104	0.11
El blank 2	Singly cultured - BA conc. 0mM	Deoxycholic acid	Eggerthella lenta	0.083	0.096	0.112	0.125	0.116	0.112	0.114
El blank 3	Singly cultured - BA conc. 0mM	Deoxycholic acid	Eggerthella lenta	0.081	0.098	0.109	0.113	0.106	0.101	0.103
El blank 4	Singly cultured - BA conc. 0mM	Deoxycholic acid	Eggerthella lenta	0.087	0.102	0.125	0.113	0.125	0.111	0.122
El blank 5	Singly cultured - BA conc. 0mM	Deoxycholic acid	Eggerthella lenta	0.073	0.092	0.102	0.104	0.106	0.1	0.101
El blank 6	Singly cultured - BA conc. 0mM	Deoxycholic acid	Eggerthella lenta	0.072	0.099	0.105	0.113	0.12	0.106	0.107
E.c E CA.0.6.1	Co-cultured - BA conc. 0.6mM	Cholic acid	Escherichia coli	0.168	0.341	0.913	1.377	1.468	1.511	1.536
E.c E CA.0.6.2	Co-cultured - BA conc. 0.6mM	Cholic acid	Escherichia coli	0.155	0.355	0.932	1.382	1.451	1.505	1.533
E.c E CA.0.6.3	Co-cultured - BA conc. 0.6mM	Cholic acid	Escherichia coli	0.157	0.352	0.988	1.384	1.443	1.463	1.526
E.c E CA.0.6.4	Co-cultured - BA conc. 0.6mM	Cholic acid	Escherichia coli	0.162	0.246	0.707	1.223	1.459	1.555	1.573
E.c E CA.0.6.5	Co-cultured - BA conc. 0.6mM	Cholic acid	Escherichia coli	0.224	0.265	0.691	1.256	1.479	1.555	1.568
E.c E CA.0.6.6	Co-cultured - BA conc. 0.6mM	Cholic acid	Escherichia coli	0.168	0.313	0.739	1.324	1.485	1.569	1.582
E.c E blank.1	Co-cultured - BA conc. 0mM	Cholic acid	Escherichia coli	0.158	0.361	0.929	1.365	1.436	1.472	1.509
E.c E blank.2	Co-cultured - BA conc. 0mM	Cholic acid	Escherichia coli	0.151	0.373	0.902	1.341	1.437	1.485	1.515
E.c E blank.3	Co-cultured - BA conc. 0mM	Cholic acid	Escherichia coli	0.167	0.356	0.937	1.399	1.438	1.495	1.523
E.c E blank.4	Co-cultured - BA conc. 0mM	Cholic acid	Escherichia coli	0.158	0.287	0.703	1.26	1.463	1.531	1.52
E.c E blank.5	Co-cultured - BA conc. 0mM	Cholic acid	Escherichia coli	0.184	0.322	0.829	1.33	1.481	1.533	1.547
E.c E blank.6	Co-cultured - BA conc. 0mM	Cholic acid	Escherichia coli	0.184	0.328	0.817	1.334	1.5	1.556	1.552
E.c CA.0.6.1	Singly cultured - BA conc. 0.6mM	Cholic acid	Escherichia coli	0.128	0.312	0.805	1.214	1.334	1.371	1.425
E.c CA.0.6.2	Singly cultured - BA conc. 0.6mM	Cholic acid	Escherichia coli	0.119	0.313	0.854	1.231	1.356	1.396	1.433
E.c CA.0.6.3	Singly cultured - BA conc. 0.6mM	Cholic acid	Escherichia coli	0.14	0.363	0.942	1.269	1.344	1.349	1.423
E.c CA.0.6.4	Singly cultured - BA conc. 0.6mM	Cholic acid	Escherichia coli	0.124	0.25	0.687	1.149	1.319	1.405	1.418
E.c CA.0.6.5	Singly cultured - BA conc. 0.6mM	Cholic acid	Escherichia coli	0.151	0.322	0.771	1.237	1.38	1.438	1.516
E.c CA.0.6.6	Singly cultured - BA conc. 0.6mM	Cholic acid	Escherichia coli	0.153	0.313	0.745	1.237	1.335	1.409	1.437
E.c blank.1	Singly cultured - BA conc. 0mM	Cholic acid	Escherichia coli	0.135	0.322	0.847	1.188	1.254	1.335	1.334
E.c blank.2	Singly cultured - BA conc. 0mM	Cholic acid	Escherichia coli	0.116	0.336	0.866	1.167	1.312	1.354	1.368
E.c blank.3	Singly cultured - BA conc. 0mM	Cholic acid	Escherichia coli	0.128	0.37	0.913	1.21	1.332	1.34	1.409
E.c blank.4	Singly cultured - BA conc. 0mM	Cholic acid	Escherichia coli	0.144	0.276	0.745	1.144	1.29	1.378	1.413
E.c blank.5	Singly cultured - BA conc. 0mM	Cholic acid	Escherichia coli	0.138	0.271	0.762	1.186	1.331	1.386	1.432
E.c blank.6	Singly cultured - BA conc. 0mM	Cholic acid	Escherichia coli	0.139	0.285	0.779	1.233	1.338	1.411	1.44
E.c E DCA.0.6.1	Co-cultured - BA conc. 0.6mM	Deoxycholic acid	Escherichia coli	0.171	0.336	0.731	1.212	1.376	1.388	1.407
E.c E DCA.0.6.2	Co-cultured - BA conc. 0.6mM	Deoxycholic acid	Escherichia coli	0.17	0.331	0.773	1.121	1.308	1.349	1.371
E.c E DCA.0.6.3	Co-cultured - BA conc. 0.6mM	Deoxycholic acid	Escherichia coli	0.173	0.365	0.794	1.243	1.309	1.365	1.533
E.c E DCA.0.6.4	Co-cultured - BA conc. 0.6mM	Deoxycholic acid	Escherichia coli	0.192	0.28	0.657	1.13	1.385	1.442	1.433
E.c E DCA.0.6.5	Co-cultured - BA conc. 0.6mM	Deoxycholic acid	Escherichia coli	0.192	0.302	0.682	1.181	1.394	1.45	1.425
E.c E DCA.0.6.6	Co-cultured - BA conc. 0.6mM	Deoxycholic acid	Escherichia coli	0.223	0.333	0.717	1.223	1.409	1.474	1.452
E.c E blank.1	Co-cultured - BA conc. 0mM	Deoxycholic acid	Escherichia coli	0.158	0.361	0.929	1.365	1.436	1.472	1.509
E.c E blank.2	Co-cultured - BA conc. 0mM	Deoxycholic acid	Escherichia coli	0.151	0.373	0.902	1.341	1.437	1.485	1.515
E.c E blank.3	Co-cultured - BA conc. 0mM	Deoxycholic acid	Escherichia coli	0.167	0.356	0.937	1.399	1.438	1.495	1.523
E.c E blank.4	Co-cultured - BA conc. 0mM	Deoxycholic acid	Escherichia coli	0.158	0.287	0.703	1.26	1.463	1.531	1.52
E.c E blank.5	Co-cultured - BA conc. 0mM	Deoxycholic acid	Escherichia coli	0.184	0.322	0.829	1.33	1.481	1.533	1.547
E.c E blank.6	Co-cultured - BA conc. 0mM	Deoxycholic acid	Escherichia coli	0.184	0.328	0.817	1.334	1.5	1.556	1.552
E.c DCA.0.6.1	Singly cultured - BA conc. 0.6mM	Deoxycholic acid	Escherichia coli	0.144	0.287	0.709	1.137	1.32	1.374	1.378
E.c DCA.0.6.2	Singly cultured - BA conc. 0.6mM	Deoxycholic acid	Escherichia coli	0.134	0.299	0.703	1.151	1.354	1.374	1.301
E.c DCA.0.6.3	Singly cultured - BA conc. 0.6mM	Deoxycholic acid	Escherichia coli	0.148	0.314	0.793	1.23	1.35	1.342	1.33
E.c DCA.0.6.4	Singly cultured - BA conc. 0.6mM	Deoxycholic acid	Escherichia coli	0.141	0.239	0.663	1.025	1.3	1.537	1.388
E.c DCA.0.6.5	Singly cultured - BA conc. 0.6mM	Deoxycholic acid	Escherichia coli	0.146	0.267	0.685	1.066	1.302	1.379	1.344
E.c DCA.0.6.6	Singly cultured - BA conc. 0.6mM	Deoxycholic acid	Escherichia coli	0.15	0.278	0.688	1.072	1.324	1.369	1.427
E.c blank.1	Singly cultured - BA conc. 0mM	Deoxycholic acid	Escherichia coli	0.135	0.322	0.847	1.188	1.254	1.335	1.334
E.c blank.2	Singly cultured - BA conc. 0mM	Deoxycholic acid	Escherichia coli	0.116	0.336	0.866	1.167	1.312	1.354	1.368
E.c blank.3	Singly cultured - BA conc. 0mM	Deoxycholic acid	Escherichia coli	0.128	0.37	0.913	1.21	1.332	1.34	1.409
E.c blank.4	Singly cultured - BA conc. 0mM	Deoxycholic acid	Escherichia coli	0.144	0.276	0.745	1.144	1.29	1.378	1.413
E.c blank.5	Singly cultured - BA conc. 0mM	Deoxycholic acid	Escherichia coli	0.138	0.271	0.762	1.186	1.331	1.386	1.432
E.c blank.6	Singly cultured - BA conc. 0mM	Deoxycholic acid	Escherichia coli	0.139	0.285	0.779	1.233	1.338	1.411	1.44
L.p E CA.0.6.1	Co-cultured - BA conc. 0.6mM	Cholic acid	Lactobacillus plantarum	0.125	0.188	0.252	0.375	0.533	0.636	0.738
L.p E CA.0.6.2	Co-cultured - BA conc. 0.6mM	Cholic acid	Lactobacillus plantarum	0.142	0.18	0.259	0.346	0.474	0.518	0.581
L.p E CA.0.6.3	Co-cultured - BA conc. 0.6mM	Cholic acid	Lactobacillus plantarum	0.138	0.2	0.285	0.418	0.564	0.656	0.739
L.p E CA.0.6.4	Co-cultured - BA conc. 0.6mM	Cholic acid	Lactobacillus plantarum	0.166	0.186	0.237	0.335	0.435	0.509	0.614
L.p E CA.0.6.5	Co-cultured - BA conc. 0.6mM	Cholic acid	Lactobacillus plantarum	0.155	0.182	0.237	0.312	0.408	0.49	0.607
L.p E CA.0.6.6	Co-cultured - BA conc. 0.6mM	Cholic acid	Lactobacillus plantarum	0.162	0.19	0.254	0.354	0.453	0.518	0.618
L.p E blank.1	Co-cultured - BA conc. 0mM	Cholic acid	Lactobacillus plantarum	0.15	0.185	0.259	0.368	0.506	0.641	0.835
L.p E blank.2	Co-cultured - BA conc. 0mM	Cholic acid	Lactobacillus plantarum	0.135	0.178	0.26	0.313	0.473	0.514	0.687
L.p E blank.3	Co-cultured - BA conc. 0mM	Cholic acid	Lactobacillus plantarum	0.145	0.189	0.263	0.348	0.503	0.632	0.844
L.p E blank.4	Co-cultured - BA conc. 0mM	Cholic acid	Lactobacillus plantarum	0.134	0.176	0.222	0.315	0.405	0.511	0.628
L.p E blank.5	Co-cultured - BA conc. 0mM	Cholic acid	Lactobacillus plantarum	0.175	0.193	0.228	0.321	0.421	0.522	0.595
L.p E blank.6	Co-cultured - BA conc. 0mM	Cholic acid	Lactobacillus plantarum	0.149	0.187	0.23	0.338	0.441	0.541	0.642
L.p CA.0.6.1	Singly cultured - BA conc. 0.6mM	Cholic acid	Lactobacillus plantarum	0.1	0.114	0.116	0.133	0.2	0.208	0.222
L.p CA.0.6.2	Singly cultured - BA conc. 0.6mM	Cholic acid	Lactobacillus plantarum	0.096	0.094	0.119	0.126	0.181	0.193	0.215
L.p CA.0.6.3	Singly cultured - BA conc. 0.6mM	Cholic acid	Lactobacillus plantarum	0.114	0.111	0.122	0.14	0.209	0.207	0.211
L.p CA.0.6.4	Singly cultured - BA conc. 0.6mM	Cholic acid	Lactobacillus plantarum	0.113	0.123	0.17	0.225	0.299	0.388	0.501
L.p CA.0.6.5	Singly cultured - BA conc. 0.6mM	Cholic acid	Lactobacillus plantarum	0.114	0.127	0.166	0.221	0.287	0.388	0.495
L.p CA.0.6.6	Singly cultured - BA conc. 0.6mM	Cholic acid	Lactobacillus plantarum	0.117	0.122	0.159	0.242	0.311	0.399	0.523
L.p blank.1	Singly cultured - BA conc. 0mM	Cholic acid	Lactobacillus plantarum	0.059	0.083	0.148	0.225	0.384	0.384	0.719
L.p blank.2	Singly cultured - BA conc. 0mM	Cholic acid	Lactobacillus plantarum	0.059	0.083	0.125	0.175	0.315	0.416	0.565
L.p blank.3	Singly cultured - BA conc. 0mM	Cholic acid	Lactobacillus plantarum	0.114	0.162	0.227	0.331	0.54	0.686	0.898
L.p blank.4	Singly cultured - BA conc. 0mM	Cholic acid	Lactobacillus plantarum	0.125	0.126	0.162	0.229	0.297	0.379	0.526
L.p blank.5	Singly cultured - BA conc. 0mM	Cholic acid	Lactobacillus plantarum	0.105	0.117	0.157	0.214	0.289	0.39	0.492
L.p blank.6	Singly cultured - BA conc. 0mM	Cholic acid	Lactobacillus plantarum	0.108	0.125	0.16	0.229	0.321	0.401	0.516
L.p E DCA.0.6.1	Co-cultured - BA conc. 0.6mM	Deoxycholic acid	Lactobacillus plantarum	0.128	0.145	0.196	0.238	0.371	0.442	0.544
L.p E DCA.0.6.2	Co-cultured - BA conc. 0.6mM	Deoxycholic acid	Lactobacillus plantarum	0.119	0.15	0.172	0.23	0.329	0.381	0.448
L.p E DCA.0.6.3	Co-cultured - BA conc. 0.6mM	Deoxycholic acid	Lactobacillus plantarum	0.132	0.165	0.245	0.269	0.395	0.492	0.573
L.p E DCA.0.6.4	Co-cultured - BA conc. 0.6mM	Deoxycholic acid	Lactobacillus plantarum	0.164	0.185	0.229	0.309	0.379	0.455	0.513
L.p E DCA.0.6.5	Co-cultured - BA conc. 0.6mM	Deoxycholic acid	Lactobacillus plantarum	0.16	0.189	0.234	0.294	0.365	0.43	0.478
L.p E DCA.0.6.6	Co-cultured - BA conc. 0.6mM	Deoxycholic acid	Lactobacillus plantarum	1.62	0.19	0.227	0.304	0.363	0.42	0.451
L.p E blank.1	Co-cultured - BA conc. 0mM	Deoxycholic acid	Lactobacillus plantarum	0.15	0.185	0.259	0.368	0.506	0.641	0.835
L.p E blank.2	Co-cultured - BA conc. 0mM	Deoxycholic acid	Lactobacillus plantarum	0.135	0.178	0.26	0.313	0.473	0.514	0.687
L.p E blank.3	Co-cultured - BA conc. 0mM	Deoxycholic acid	Lactobacillus plantarum	0.145	0.189	0.263	0.348	0.503	0.632	0.844
L.p E blank.4	Co-cultured - BA conc. 0mM	Deoxycholic acid	Lactobacillus plantarum	0.134	0.176	0.222	0.315	0.405	0.511	0.628
L.p E blank.5	Co-cultured - BA conc. 0mM	Deoxycholic acid	Lactobacillus plantarum	0.175	0.193	0.228	0.321	0.421	0.522	0.595
L.p E blank.6	Co-cultured - BA conc. 0mM	Deoxycholic acid	Lactobacillus plantarum	0.149	0.187	0.23	0.338	0.441	0.541	0.642
L.p DCA.0.6.1	Singly cultured - BA conc. 0.6mM	Deoxycholic acid	Lactobacillus plantarum	0.097	0.108	0.119	0.152	0.247	0.279	0.363
L.p DCA.0.6.2	Singly cultured - BA conc. 0.6mM	Deoxycholic acid	Lactobacillus plantarum	0.101	0.109	0.14	0.161	0.252	0.278	0.362
L.p DCA.0.6.3	Singly cultured - BA conc. 0.6mM	Deoxycholic acid	Lactobacillus plantarum	0.098	0.112	0.151	0.164	0.246	0.304	0.369
L.p DCA.0.6.4	Singly cultured - BA conc. 0.6mM	Deoxycholic acid	Lactobacillus plantarum	0.126	0.125	0.145	0.18	0.264	0.262	0.364
L.p DCA.0.6.5	Singly cultured - BA conc. 0.6mM	Deoxycholic acid	Lactobacillus plantarum	0.118	0.122	0.145	0.182	0.219	0.255	0.312
L.p DCA.0.6.6	Singly cultured - BA conc. 0.6mM	Deoxycholic acid	Lactobacillus plantarum	0.12	0.128	0.144	0.185	0.224	0.272	0.327
L.p blank.1	Singly cultured - BA conc. 0mM	Deoxycholic acid	Lactobacillus plantarum	0.059	0.083	0.148	0.225	0.384	0.384	0.719
L.p blank.2	Singly cultured - BA conc. 0mM	Deoxycholic acid	Lactobacillus plantarum	0.059	0.083	0.125	0.175	0.315	0.416	0.565
L.p blank.3	Singly cultured - BA conc. 0mM	Deoxycholic acid	Lactobacillus plantarum	0.114	0.162	0.227	0.331	0.54	0.686	0.898
L.p blank.4	Singly cultured - BA conc. 0mM	Deoxycholic acid	Lactobacillus plantarum	0.125	0.126	0.162	0.229	0.297	0.379	0.526
L.p blank.5	Singly cultured - BA conc. 0mM	Deoxycholic acid	Lactobacillus plantarum	0.105	0.117	0.157	0.214	0.289	0.39	0.492
L.p blank.6	Singly cultured - BA conc. 0mM	Deoxycholic acid	Lactobacillus plantarum	0.108	0.125	0.16	0.229	0.321	0.401	0.516

## Sheet: Bile_acids
Sample Identification	Sample Description	CA	CDCA	DCA	GCA	GCDCA	GDCA	GLCA	GUDCA	HDCA	LCA	MCA(a)	MCA(b)	MCA(o)	TCA	TCDCA	TDCA	TLCA	TMCA(a+b)	TUDCA	UDCA
		primary bile acid	primary bile acid	secondary bile acid	primary conjugated bile acid	primary conjugated bile acid	secondary conjugated bile acid	secondary conjugated bile acid	secondary conjugated bile acid	secondary bile acid	secondary bile acid	primary bile acid	primary bile acid	secondary bile acid	primary conjugated bile acid	primary conjugated bile acid	secondary conjugated bile acid	secondary conjugated bile acid	primary conjugated bile acid	secondary conjugated bile acid	secondary bile acid
	LOD	0.072	0.011	0.022	0.005	0.001	0.001	0.001	0.001	0.001	0.002	0.001	0.017	0.01	0.004	0.001	0.02	0.001	0.001	0.001	0.002
1	Ac.CA.1	493	0.697	1.42	0.007	0	0	0	0.015	0.03	0	5.28	0.009	0.004	0	0	0	0	0	0.003	0.158
2	Ac.CA.2	342	0.558	1.2	0.001	0.007	0	0	0	0	0	0.157	4.22	0	0	0	0	0	0	0	0
3	Ac.CA.3	332	0.64	1.25	0	0.007	0	0	0	0.01	0	0.182	4.59	0	0	0.007	0	0	0	0	0
4	Ac.CA.4	366	0.503	0.996	0	0.007	0	0	0	0.009	0	0.17	4.35	0	0	0.007	0	0	0	0	0.002
5	Ac.CA.5	336	0.493	1.01	0.004	0.008	0	0	0	0.01	0	0.151	3.64	0	0	0	0.003	0	0	0	0
11	Ac.DCA.1	1.22	0	175	0	0	0	0	0	0	0	0.072	0.007	0.005	0	0.006	0.006	0	0	0	0
12	Ac.DCA.2	1.8	0	201	0	0	0	0	0	0	0	0.115	0.017	0	0	0	0.006	0	0	0	0.001
13	Ac.DCA.3	1.34	0	185	0	0.007	0	0	0	0	0	0.102	0.021	0	0	0	0.006	0	0	0	0
14	Ac.DCA.4	1.2	0	180	0	0	0	0	0	0	0	0.065	0.005	0	0	0	0.011	0	0	0	0.001
15	Ac.DCA.5	1.15	0	193	0	0	0	0	0	0	0	0	0	0.068	0	0.006	0	0	0	0	0.003
6	AcE.CA.1	214	0.047	0.072	0	0	0	0	0	0	0	13.9	1.64	0	0	0.008	0	0	0	0	0
7	AcE.CA.2	248	0.054	0.056	0	0	0	0	0	0	0	1.7	0.594	17.1	0	0.006	0	0	0	0.001	0
8	AcE.CA.3	293	0.057	0.093	0	0	0	0	0	0.009	0	19.6	1.73	0	0	0	0	0	0	0	0.001
9	AcE.CA.4	244	0.03	0.051	0	0	0	0	0	0	0	16.3	1.25	0	0	0	0.016	0	0	0	0
10	AcE.CA.5	198	0.032	0.029	0	0.005	0	0	0	0	0	15.8	1.38	0	0	0.008	0	0	0	0	0
16	AcE.DCA.1	0.987	0	125	0	0.006	0	0.015	0	0.158	0	0.071	0.015	0	0	0.007	0.012	0.009	0	0	0
17	AcE.DCA.2	1.1	0	144	0	0.005	0	0.023	0	0.173	0	0.079	0.017	0	0	0.006	0.013	0.005	0	0	1.01
18	AcE.DCA.3	0.836	0.019	126	0	0	0	0.014	0	0.125	0	0	0.009	0.062	0	0.006	0.006	0.004	0	0	0
19	AcE.DCA.4	0.76	0.013	122	0	0	0	0.014	0	0.113	0	0	0	0.084	0	0.006	0	0.005	0	0	0
20	AcE.DCA.5	0.792	0.02	128	0	0.008	0	0.016	0	0.127	0	0.062	0.004	0	0	0.005	0.007	0.004	0	0	0.008
71	BHI.CA.1	427	0.707	1.13	0	0	0	0	0	0	0	0.076	0.045	0	0	0.007	0	0	0	0	0
72	BHI.CA.2	480	0.894	1.49	0.002	0.006	0	0	0	0.01	0	0.096	0.024	0	0	0.006	0.001	0	0	0	0
73	BHI.CA.3	446	0.872	1.44	0.006	0.007	0	0	0	0	0	0.088	0.048	0	0	0	0	0	0	0	0
74	BHI.CA.4	346	0.587	1.06	0	0	0	0	0	0	0	0	0.012	0.056	0	0	0	0	0	0	0
75	BHI.CA.5	440	0.688	1.19	0	0.006	0	0	0	0.01	0	0.071	0.021	0	0	0.006	0.002	0	0	0	0.001
76	BHI.DCA.1	1.43	0	187	0	0.01	0	0	0	0.009	0	0.068	0.005	0	0	0.006	0.001	0	0	0	0.003
77	BHI.DCA.2	1.47	0	175	0	0	0	0	0	0	0	0.072	0.006	0	0	0.008	0.003	0	0	0	0
78	BHI.DCA.3	1.58	0	195	0	0.009	0	0.004	0	0	0	0.093	0.006	0	0	0	0.009	0	0	0	0.003
79	BHI.DCA.4	1.29	0	177	0	0	0	0	0	0	0	0.06	0.013	0	0	0.007	0.006	0	0	0	0
41	Cr.CA.1	353	0.444	0.872	0	0.006	0	0	0	0.028	0	0.053	0.019	0.003	0.012	0	0.027	0	0	0	0.116
42	Cr.CA.2	417	0.7	1.28	0.003	0.01	0	0	0	0	0	0.086	0.038	0	0.032	0.006	0	0	0	0	0
43	Cr.CA.3	375	0.514	0.882	0.004	0.006	0	0	0	0.009	0	0.054	0.026	0	0.023	0	0	0	0	0	0
44	Cr.CA.4	333	0.442	0.787	0	0.006	0	0	0	0.009	0	0	0.101	0.057	0.016	0	0.002	0	0	0	0
45	Cr.CA.5	336	0.401	0.739	0	0.008	0	0	0	0.009	0	0.052	0.026	0	0.011	0.008	0	0	0	0	0
51	Cr.DCA.1	2.15	0.13	209	0	0.005	0	0	0.002	0.01	0	0.11	0.007	0	0	0	0.025	0	0	0	0.004
52	Cr.DCA.2	1.91	0.101	209	0.006	0.007	0	0	0	0.009	0	0	0	0.098	0	0.007	0	0	0	0	0
53	Cr.DCA.3	1.66	0.123	205	0	0.005	0	0	0	0	0	0.088	0.01	0	0	0.007	0.027	0	0	0	0
54	Cr.DCA.4	1.57	0	201	0	0.006	0	0	0	0.011	0	0.079	0.005	0	0	0.007	0.037	0	0	0	0
55	Cr.DCA.5	1.09	0.059	173	0	0.007	0	0	0	0.009	0	0	0	0.059	0	0	0.015	0	0	0	0
46	CrE.CA.1	212	0.206	0.251	0	0	0	0.011	0	0	0	2.27	0.694	0	0	0	0	0.007	0	0	0
47	CrE.CA.2	262	0.306	0.343	0	0.005	0	0	0	0	0	3.08	0.018	0	0	0	0	0	0	0	0
48	CrE.CA.3	217	0.292	0.375	0	0.005	0	0	0	0	0	2.7	0	0	0	0	0	0	0	0	0
49	CrE.CA.4	197	0.191	0.252	0	0	0	0	0	0.014	0	2.33	0.01	0	0	0	0.035	0	0	0	0.073
50	CrE.CA.5	241	0.264	0.276	0	0	0	0	0	0	0	2.75	0.014	0	0	0	0	0	0	0	0
56	CrE.DCA.1	0.793	5.29	114	0	0.006	0	0.018	0	0.038	0	0.058	0.006	0	0	0	0.046	0.002	0	0	0
57	CrE.DCA.2	0.838	5.77	124	0	0.006	0	0.02	0	0.035	0	0.056	0.007	0	0	0.005	0.048	0.003	0	0	0
58	CrE.DCA.3	1.18	8.34	140	0	0.005	0	0.021	0	0.05	0	0.073	0.005	0	0	0	0.08	0.003	0	0	0
59	CrE.DCA.4	0.666	3.88	91.1	0	0.006	0	0.015	0	0.027	0	0.032	0.004	0	0	0	0.039	0	0	0	0
60	CrE.DCA.5	0.983	5.81	125	0	0	0	0.024	0	0.04	0	0.054	0.006	0	0	0	0.063	0.001	0	0	0
21	Ec.CA.1	377	0.399	0.931	0.001	0.007	0	0	0	0	0	0.051	0.479	0	0	0.008	0.002	0	0	0	0
22	Ec.CA.2	320	0.461	0.959	0	0.007	0	0	0	0.01	0	0.045	0.396	0.047	0	0	0	0	0	0	0
23	Ec.CA.3	370	0.549	1.12	0	0.006	0	0	0	0	0	0.06	0.543	0	0	0.006	0	0	0	0	0
24	Ec.CA.4	359	0.413	0.84	0	0.007	0	0	0	0	0	0	0.481	0.07	0	0	0	0	0	0	0
25	Ec.CA.5	259	0.285	0.602	0.015	0	0	0	0	0.01	0	0.311	0.004	0.004	0	0.006	0	0	0	0	0.111
31	Ec.DCA.1	0.991	0	166	0	0.006	0	0	0	0	0	0	0.008	0.066	0	0	0.003	0	0	0	0
32	Ec.DCA.2	1.04	0	158	0	0	0	0	0	0.01	0	0.056	0.008	0	0	0.008	0.013	0	0	0	0
33	Ec.DCA.3	1.19	0	166	0	0.008	0	0	0	0.011	0	0.074	0.008	0	0	0.007	0.005	0	0	0	0.003
34	Ec.DCA.4	1.38	0.088	167	0	0	0	0	0	0.009	0	0.07	0.005	0	0	0.006	0.001	0	0	0	0
35	Ec.DCA.5	1.08	0.073	159	0	0	0	0	0	0	0	0.06	0.005	0	0	0.007	0.012	0	0	0	0
26	EcE.CA.1	175	0.204	0.206	0	0.006	0	0	0	0.009	0	0	2.86	7.68	0	0	0	0	0	0	0
27	EcE.CA.2	117	0.142	0.162	0	0.005	0	0	0	0	0	6.26	0.083	0	0	0	0	0	0	0	0
28	EcE.CA.3	122	0.152	0.122	0	0	0	0	0	0	0	6.63	0.066	0	0	0	0.005	0	0	0	0
29	EcE.CA.4	160	0.185	0.167	0	0	0.006	0	0	0	0	0.105	2.52	0	0	0	0	0	0	0	0
30	EcE.CA.5	159	0.16	0.198	0	0.009	0	0	0	0.01	0	7.22	0.136	0	0	0.007	0	0	0	0	0.065
36	EcE.DCA.1	0.713	2.79	114	0	0	0	0.016	0	0.02	0	0.051	0.004	0	0	0	0	0	0	0	0.004
37	EcE.DCA.2	0.781	2.91	120	0	0.006	0	0.012	0	0	0	0.044	0.014	0	0	0	0	0	0	0	0
38	EcE.DCA.3	0.799	3.94	116	0	0.006	0	0.017	0	0.031	0	0	0.006	0	0	0	0.005	0	0	0	0
39	EcE.DCA.4	0.928	4.48	126	0	0	0	0.016	0	0.031	0	0.054	0.006	0	0	0	0.003	0	0	0	0
40	EcE.DCA.5	0.898	4.69	134	0	0.006	0	0.021	0	0.028	0	0.048	0.014	0.003	0	0.008	0.001	0.003	0	0	0.001
61	El.CA.1	245	0.194	0.105	0	0	0	0	0	0.01	0	0	0.28	2.94	0	0.006	0	0	0	0	0
62	El.CA.2	240	0.202	0.164	0	0	0	0	0	0	0	3.58	0.35	0	0	0	0	0	0	0	0
63	El.CA.3	147	0.096	0.059	0	0	0	0	0	0	0	2.03	0.185	0.021	0	0	0	0	0	0	0
64	El.CA.4	184	0.141	0.081	0	0	0	0	0	0	0	0.228	1.23	2.59	0	0	0	0	0	0	0
65	El.CA.5	199	0.152	0.095	0	0	0	0	0	0	0	2.65	0.212	0	0	0	0	0	0	0	0
66	El.DCA.1	0.922	4.06	35.6	0	0.006	0	0.019	0	0.132	0	0.044	0.009	0	0	0	0.004	0.007	0	0	0.75
67	El.DCA.2	0.674	3.14	20.3	0	0.006	0	0.023	0	0.108	0	0.044	0.006	0	0	0.007	0	0.007	0	0	0.003
68	El.DCA.3	0.541	2.87	24.8	0	0.005	0	0.016	0	0.106	0	0	0.003	0.035	0	0	0	0.007	0	0	0
69	El.DCA.4	0.597	2.78	21.2	0	0	0	0.017	0	0.09	0	0.034	0.008	0	0	0.006	0.003	0.004	0	0	0.003
70	El.DCA.5	2.27	3.21	27	0	0.005	0	0.012	0	0.102	0	0.036	0.006	0	0	0.006	0	0.003	0	0	0.008

## Sheet: Raw bile acids 
MetIDQ-8.7.1-DB110-Oxygen-2893 Concentration [µM] NoNormalization
Plate Bar Code	Sample Bar Code	Sample Type	Sample Identification	Sample Description	Submission Name	Collection Date	Species	Material	OP	Org. Info	Plate Production No.	Plate Note	Well Position	Sample Volume	Run Number	Injection Number	Measurement Time	CA	CDCA	DCA	GCA	GCDCA	GDCA	GLCA	GUDCA	HDCA	LCA	MCA(a)	MCA(b)	MCA(o)	TCA	TCDCA	TDCA	TLCA	TMCA(a+b)	TUDCA	UDCA
																	Class	Bile Acids	Bile Acids	Bile Acids	Bile Acids	Bile Acids	Bile Acids	Bile Acids	Bile Acids	Bile Acids	Bile Acids	Bile Acids	Bile Acids	Bile Acids	Bile Acids	Bile Acids	Bile Acids	Bile Acids	Bile Acids	Bile Acids	Bile Acids
																	Bio ID	HMDB00619	HMDB00518	HMDB00626	HMDB00138	HMDB00637	HMDB00631	HMDB00698	HMDB0000708	83-49-8	HMDB00761	HMDB00506	HMDB00415	HMDB00364	HMDB00036	HMDB00951	HMDB00896	HMDB00722	HMDB00932	HMDB00874	HMDB00946
																						HMDB06898			HMDB00708
																	LOD (calc.) 1042599443/1 [µM]	0.072	0.011	0.022	0.005	0.001	0.001	0.001	0.001	0.001	0.002	0.001	0.017	0.01	0.004	0.001	0.02	0.001	0.001	0.001	0.002
																	OP 1042599443-1	BA02-0-5512	BA02-0-5512	BA02-0-5512	BA02-0-5512	BA02-0-5512	BA02-0-5512	BA02-0-5512	BA02-0-5512	BA02-0-5512	BA02-0-5512	BA02-0-5512	BA02-0-5512	BA02-0-5512	BA02-0-5512	BA02-0-5512	BA02-0-5512	BA02-0-5512	BA02-0-5512	BA02-0-5512	BA02-0-5512
1042599443-1	1042602311	Sample	32	Ec.DCA.2	13072022_Paper_Repeat		Unassigned UFZ	0 (unspecified)	BA02-0-5512			[Run 1042599443-1 approved]	6	10	1	1 (-)	2022.07.13 18:42:31	1.04	0	158	0	0	0	0	0	0.01	0	0.056	0.008	0	0	0.008	0.013	0	0	0	0
1042599443-1	1042602238	Sample	QC 2		13072022_Paper_Repeat		Unassigned UFZ	0 (unspecified)	BA02-0-5512			[Run 1042599443-1 approved]	5	10	1	1 (-)	2022.07.13 17:57:23	3.86	1.62	0.503	3.33	1.2	0.547	0.244	0.524	0.213	0.173	0.19	0.489	0.229	2.08	0.82	0.436	0.255	0.385	0.734	1.24
1042599443-1	1042602359	Sample	76	BHI.DCA.1	13072022_Paper_Repeat		Unassigned UFZ	0 (unspecified)	BA02-0-5512			[Run 1042599443-1 approved]	54	10	1	1 (-)	2022.07.13 19:05:05	1.43	0	187	0	0.01	0	0	0	0.009	0	0.068	0.005	0	0	0.006	0.001	0	0	0	0.003
1042599443-1	10000001	Blank			13072022_Paper_Repeat			993 (no sample to pipette)	BA02-0-5512	No Org. Info		[Run 1042599443-1 approved]	1	10	1	3 (-)	2022.07.13 14:56:52	NA	NA	NA	NA	NA	NA	NA	NA	NA	NA	NA	NA	NA	NA	NA	NA	NA	NA	NA	NA
1042599443-1	1042605221	Sample	21	Ec.CA.1	13072022_Paper_Repeat		Unassigned UFZ	0 (unspecified)	BA02-0-5512			[Run 1042599443-1 approved]	21	10	1	1 (-)	2022.07.13 21:03:33	377	0.399	0.931	0.001	0.007	0	0	0	0	0	0.051	0.479	0	0	0.008	0.002	0	0	0	0
1042599443-1	1042605100	Sample	QC 2		13072022_Paper_Repeat		Unassigned UFZ	0 (unspecified)	BA02-0-5512			[Run 1042599443-1 approved]	67	10	1	1 (-)	2022.07.13 19:55:51	4.48	1.58	0.528	3.59	1.21	0.58	0.261	0.538	0.224	0.184	0.222	0.494	0.245	2.2	0.825	0.482	0.284	0.361	0.738	1.3
1042599443-1	1042605186	Sample	20	AcE.DCA.5	13072022_Paper_Repeat		Unassigned UFZ	0 (unspecified)	BA02-0-5512			[Run 1042599443-1 approved]	68	10	1	1 (-)	2022.07.13 20:40:59	0.792	0.02	128	0	0.008	0	0.016	0	0.127	0	0.062	0.004	0	0	0.005	0.007	0.004	0	0	0.008
1042599443-1	1042607044	Sample	52	Cr.DCA.2	13072022_Paper_Repeat		Unassigned UFZ	0 (unspecified)	BA02-0-5512			[Run 1042599443-1 approved]	46	10	1	1 (-)	2022.07.13 21:59:58	1.91	0.101	209	0.006	0.007	0	0	0	0.009	0	0	0	0.098	0	0.007	0	0	0	0	0
1042599443-1	1042607165	Sample	38	EcE.DCA.3	13072022_Paper_Repeat		Unassigned UFZ	0 (unspecified)	BA02-0-5512			[Run 1042599443-1 approved]	95	10	1	1 (-)	2022.07.13 23:07:38	0.799	3.94	116	0	0.006	0	0.017	0	0.031	0	0	0.006	0	0	0	0.005	0	0	0	0
1042599443-1	1042605148	Sample	54	Cr.DCA.4	13072022_Paper_Repeat		Unassigned UFZ	0 (unspecified)	BA02-0-5512			[Run 1042599443-1 approved]	20	10	1	1 (-)	2022.07.13 20:18:26	1.57	0	201	0	0.006	0	0	0	0.011	0	0.079	0.005	0	0	0.007	0.037	0	0	0	0
1042599443-1	1042607127	Sample	15	Ac.DCA.5	13072022_Paper_Repeat		Unassigned UFZ	0 (unspecified)	BA02-0-5512			[Run 1042599443-1 approved]	47	10	1	1 (-)	2022.07.13 22:45:04	1.15	0	193	0	0	0	0	0	0	0	0	0	0.068	0	0.006	0	0	0	0	0.003
1042599443-1	1042607006	Sample	77	BHI.DCA.2	13072022_Paper_Repeat		Unassigned UFZ	0 (unspecified)	BA02-0-5512			[Run 1042599443-1 approved]	93	10	1	1 (-)	2022.07.13 21:37:24	1.47	0	175	0	0	0	0	0	0	0	0.072	0.006	0	0	0.008	0.003	0	0	0	0
1042599443-1	1042606994	Sample	71	BHI.CA.1	13072022_Paper_Repeat		Unassigned UFZ	0 (unspecified)	BA02-0-5512			[Run 1042599443-1 approved]	81	10	1	1 (-)	2022.07.13 21:31:45	427	0.707	1.13	0	0	0	0	0	0	0	0.076	0.045	0	0	0.007	0	0	0	0	0
1042599443-1	1042602397	Sample	78	BHI.DCA.3	13072022_Paper_Repeat		Unassigned UFZ	0 (unspecified)	BA02-0-5512			[Run 1042599443-1 approved]	7	10	1	1 (-)	2022.07.13 19:27:39	1.58	0	195	0	0.009	0	0.004	0	0	0	0.093	0.006	0	0	0	0.009	0	0	0	0.003
1042599443-1	1042602276	Sample	22	Ec.CA.2	13072022_Paper_Repeat		Unassigned UFZ	0 (unspecified)	BA02-0-5512			[Run 1042599443-1 approved]	53	10	1	1 (-)	2022.07.13 18:19:57	320	0.461	0.959	0	0.007	0	0	0	0.01	0	0.045	0.396	0.047	0	0	0	0	0	0	0
1042599443-1	1042599186	Sample	1	Ac.CA.1	13072022_Paper_Repeat		Unassigned UFZ	0 (unspecified)	BA02-0-5512			[Run 1042599443-1 approved]	50	10	1	1 (-)	2022.07.13 16:04:33	493	0.697	1.42	0.007	0	0	0	0.015	0.03	0	5.28	0.009	0.004	0	0	0	0	0	0.003	0.158
1042599443-1	1042607082	Sample	58	CrE.DCA.3	13072022_Paper_Repeat		Unassigned UFZ	0 (unspecified)	BA02-0-5512			[Run 1042599443-1 approved]	94	10	1	1 (-)	2022.07.13 22:22:31	1.18	8.34	140	0	0.005	0	0.021	0	0.05	0	0.073	0.005	0	0	0	0.08	0.003	0	0	0
1042599443-1	1042599380	Sample	40	EcE.DCA.5	13072022_Paper_Repeat		Unassigned UFZ	0 (unspecified)	BA02-0-5512			[Run 1042599443-1 approved]	24	10	1	1 (-)	2022.07.13 23:18:55	0.898	4.69	134	0	0.006	0	0.021	0	0.028	0	0.048	0.014	0.003	0	0.008	0.001	0.003	0	0	0.001
1042599443-1	1042599303	Sample	60	CrE.DCA.5	13072022_Paper_Repeat		Unassigned UFZ	0 (unspecified)	BA02-0-5512			[Run 1042599443-1 approved]	4	10	1	1 (-)	2022.07.13 17:12:16	0.983	5.81	125	0	0	0	0.024	0	0.04	0	0.054	0.006	0	0	0	0.063	0.001	0	0	0
1042599443-1	1042599424	Sample	79	BHI.DCA.4	13072022_Paper_Repeat		Unassigned UFZ	0 (unspecified)	BA02-0-5512			[Run 1042599443-1 approved]	72	10	1	1 (-)	2022.07.13 23:41:29	1.29	0	177	0	0	0	0	0	0	0	0.06	0.013	0	0	0.007	0.006	0	0	0	0
1042599443-1	1042599269	Sample	35	Ec.DCA.5	13072022_Paper_Repeat		Unassigned UFZ	0 (unspecified)	BA02-0-5512			[Run 1042599443-1 approved]	51	10	1	1 (-)	2022.07.13 16:49:42	1.08	0.073	159	0	0	0	0	0	0	0	0.06	0.005	0	0	0.007	0.012	0	0	0	0
1042599443-1	1042599341	Sample	63	El.CA.3	13072022_Paper_Repeat		Unassigned UFZ	0 (unspecified)	BA02-0-5512			[Run 1042599443-1 approved]	52	10	1	1 (-)	2022.07.13 17:34:50	147	0.096	0.059	0	0	0	0	0	0	0	2.03	0.185	0.021	0	0	0	0	0	0	0
1042599443-1	1042599221	Sample	25	Ec.CA.5	13072022_Paper_Repeat		Unassigned UFZ	0 (unspecified)	BA02-0-5512			[Run 1042599443-1 approved]	3	10	1	1 (-)	2022.07.13 16:27:07	259	0.285	0.602	0.015	0	0	0	0	0.01	0	0.311	0.004	0.004	0	0.006	0	0	0	0	0.111
1042599443-1	1042602344	Sample	10	AcE.CA.5	13072022_Paper_Repeat		Unassigned UFZ	0 (unspecified)	BA02-0-5512			[Run 1042599443-1 approved]	42	10	1	1 (-)	2022.07.13 18:59:26	198	0.032	0.029	0	0.005	0	0	0	0	0	15.8	1.38	0	0	0.008	0	0	0	0	0
1042599443-1	1042602223	Sample	4	Ac.CA.4	13072022_Paper_Repeat		Unassigned UFZ	0 (unspecified)	BA02-0-5512			[Run 1042599443-1 approved]	88	10	1	1 (-)	2022.07.13 17:51:45	366	0.503	0.996	0	0.007	0	0	0	0.009	0	0.17	4.35	0	0	0.007	0	0	0	0	0.002
1042599443-1	1042605216	Sample	55	Cr.DCA.5	13072022_Paper_Repeat		Unassigned UFZ	0 (unspecified)	BA02-0-5512			[Run 1042599443-1 approved]	9	10	1	1 (-)	2022.07.13 20:57:55	1.09	0.059	173	0	0.007	0	0	0	0.009	0	0	0	0.059	0	0	0.015	0	0	0	0
1042599443-1	574091	QC Level 3	BA Kit QC3		13072022_Paper_Repeat	2014.06.18	guinea pig	81 (VDD - Vitamin D depleted diluent)	BA02-0-5512	4215_BA Kit		[Run 1042599443-1 approved]	38	10	1	1 (-)	2022.07.13 15:58:55	32.5	13.2	4.35	29.3	9.44	5.15	2.33	4.58	2	2.06	0	0	2.02	19.7	7.32	4.2	2.13	3.3	6.62	12
1042599443-1	1042602306	Sample	68	El.DCA.3	13072022_Paper_Repeat		Unassigned UFZ	0 (unspecified)	BA02-0-5512			[Run 1042599443-1 approved]	89	10	1	1 (-)	2022.07.13 18:36:52	0.541	2.87	24.8	0	0.005	0	0.016	0	0.106	0	0	0.003	0.035	0	0	0	0.007	0	0	0
1042599443-1	1042605133	Sample	14	Ac.DCA.4	13072022_Paper_Repeat		Unassigned UFZ	0 (unspecified)	BA02-0-5512			[Run 1042599443-1 approved]	8	10	1	1 (-)	2022.07.13 20:12:47	1.2	0	180	0	0	0	0	0	0	0	0.065	0.005	0	0	0	0.011	0	0	0	0.001
1042599443-1	1042605254	Sample	51	Cr.DCA.1	13072022_Paper_Repeat		Unassigned UFZ	0 (unspecified)	BA02-0-5512			[Run 1042599443-1 approved]	57	10	1	1 (-)	2022.07.13 21:20:28	2.15	0.13	209	0	0.005	0	0	0.002	0.01	0	0.11	0.007	0	0	0	0.025	0	0	0	0.004
1042599443-1	1042607112	Sample	69	El.DCA.4	13072022_Paper_Repeat		Unassigned UFZ	0 (unspecified)	BA02-0-5512			[Run 1042599443-1 approved]	35	10	1	1 (-)	2022.07.13 22:39:26	0.597	2.78	21.2	0	0	0	0.017	0	0.09	0	0.034	0.008	0	0	0.006	0.003	0.004	0	0	0.003
1042599443-1	1042605099	Sample	11	Ac.DCA.1	13072022_Paper_Repeat		Unassigned UFZ	0 (unspecified)	BA02-0-5512			[Run 1042599443-1 approved]	55	10	1	1 (-)	2022.07.13 19:50:13	1.22	0	175	0	0	0	0	0	0	0	0.072	0.007	0.005	0	0.006	0.006	0	0	0	0
1042599443-1	1042606980	Sample	26	EcE.CA.1	13072022_Paper_Repeat		Unassigned UFZ	0 (unspecified)	BA02-0-5512			[Run 1042599443-1 approved]	69	10	1	1 (-)	2022.07.13 21:26:07	175	0.204	0.206	0	0.006	0	0	0	0.009	0	0	2.86	7.68	0	0	0	0	0	0	0
1042599443-1	1042607078	Sample	5	Ac.CA.5	13072022_Paper_Repeat		Unassigned UFZ	0 (unspecified)	BA02-0-5512			[Run 1042599443-1 approved]	82	10	1	1 (-)	2022.07.13 22:16:53	336	0.493	1.01	0.004	0.008	0	0	0	0.01	0	0.151	3.64	0	0	0	0.003	0	0	0	0
1042599443-1	1042602261	Sample	7	AcE.CA.2	13072022_Paper_Repeat		Unassigned UFZ	0 (unspecified)	BA02-0-5512			[Run 1042599443-1 approved]	41	10	1	1 (-)	2022.07.13 18:14:18	248	0.054	0.056	0	0	0	0	0	0	0	1.7	0.594	17.1	0	0.006	0	0	0	0.001	0
1042599443-1	1042602382	Sample	34	Ec.DCA.4	13072022_Paper_Repeat		Unassigned UFZ	0 (unspecified)	BA02-0-5512			[Run 1042599443-1 approved]	90	10	1	1 (-)	2022.07.13 19:22:00	1.38	0.088	167	0	0	0	0	0	0.009	0	0.07	0.005	0	0	0.006	0.001	0	0	0	0
1042599443-1	1042599394	Sample	61	El.CA.1	13072022_Paper_Repeat		Unassigned UFZ	0 (unspecified)	BA02-0-5512			[Run 1042599443-1 approved]	36	10	1	1 (-)	2022.07.13 23:24:33	245	0.194	0.105	0	0	0	0	0	0.01	0	0	0.28	2.94	0	0.006	0	0	0	0	0
1042599443-1	1042599273	Sample	6	AcE.CA.1	13072022_Paper_Repeat		Unassigned UFZ	0 (unspecified)	BA02-0-5512			[Run 1042599443-1 approved]	63	10	1	1 (-)	2022.07.13 16:55:20	214	0.047	0.072	0	0	0	0	0	0	0	13.9	1.64	0	0	0.008	0	0	0	0	0
1042599443-1	505735	Standard L3	BA Kit Cal3		13072022_Paper_Repeat	2014.02.27	guinea pig	93 (calibrators)	BA02-0-5512	customer		[Run 1042599443-1 approved]	49	10	1	1 (-)	2022.07.13 15:19:26	0.407	0.186	0.194	0.343	0.249	0.111	0.119	0.114	0.044	0.106	0.061	0.114	0.058	0.211	0.102	0.109	0.116	0.102	0.112	0.211
1042599443-1	1042607030	Sample	12	Ac.DCA.2	13072022_Paper_Repeat		Unassigned UFZ	0 (unspecified)	BA02-0-5512			[Run 1042599443-1 approved]	34	10	1	1 (-)	2022.07.13 21:54:19	1.8	0	201	0	0	0	0	0	0	0	0.115	0.017	0	0	0	0.006	0	0	0	0.001
1042599443-1	1042605171	Sample	72	BHI.CA.2	13072022_Paper_Repeat		Unassigned UFZ	0 (unspecified)	BA02-0-5512			[Run 1042599443-1 approved]	56	10	1	1 (-)	2022.07.13 20:35:20	480	0.894	1.49	0.002	0.006	0	0	0	0.01	0	0.096	0.024	0	0	0.006	0.001	0	0	0	0
1042599443-1	1042607151	Sample	24	Ec.CA.4	13072022_Paper_Repeat		Unassigned UFZ	0 (unspecified)	BA02-0-5512			[Run 1042599443-1 approved]	83	10	1	1 (-)	2022.07.13 23:02:00	359	0.413	0.84	0	0.007	0	0	0	0	0	0	0.481	0.07	0	0	0	0	0	0	0
1042599443-1	1042599191	Sample	13	Ac.DCA.3	13072022_Paper_Repeat		Unassigned UFZ	0 (unspecified)	BA02-0-5512			[Run 1042599443-1 approved]	62	10	1	1 (-)	2022.07.13 16:10:12	1.34	0	185	0	0.007	0	0	0	0	0	0.102	0.021	0	0	0	0.006	0	0	0	0
1042599443-1	505770	Standard L7	BA Kit Cal7		13072022_Paper_Repeat	2014.02.27	guinea pig	93 (calibrators)	BA02-0-5512	customer		[Run 1042599443-1 approved]	2	10	1	1 (-)	2022.07.13 15:41:59	76.1	30.1	10.1	75.4	20.1	10.1	5.04	10.1	4.98	5.01	5.04	10	5.03	50.1	19.9	9.96	5	10	15.2	29.9
1042599443-1	1042599235	Sample	67	El.DCA.2	13072022_Paper_Repeat		Unassigned UFZ	0 (unspecified)	BA02-0-5512			[Run 1042599443-1 approved]	15	10	1	1 (-)	2022.07.13 16:32:46	0.674	3.14	20.3	0	0.006	0	0.023	0	0.108	0	0.044	0.006	0	0	0.007	0	0.007	0	0	0.003
1042599443-1	1042599356	Sample	18	AcE.DCA.3	13072022_Paper_Repeat		Unassigned UFZ	0 (unspecified)	BA02-0-5512			[Run 1042599443-1 approved]	64	10	1	1 (-)	2022.07.13 17:40:28	0.836	0.019	126	0	0	0	0.014	0	0.125	0	0	0.009	0.062	0	0.006	0.006	0.004	0	0	0
1042599443-1	1042602257	Sample	57	CrE.DCA.2	13072022_Paper_Repeat		Unassigned UFZ	0 (unspecified)	BA02-0-5512			[Run 1042599443-1 approved]	29	10	1	1 (-)	2022.07.13 18:08:40	0.838	5.77	124	0	0.006	0	0.02	0	0.035	0	0.056	0.007	0	0	0.005	0.048	0.003	0	0	0
1042599443-1	1042602378	Sample	29	EcE.CA.4	13072022_Paper_Repeat		Unassigned UFZ	0 (unspecified)	BA02-0-5512			[Run 1042599443-1 approved]	78	10	1	1 (-)	2022.07.13 19:16:22	160	0.185	0.167	0	0	0.006	0	0	0	0	0.105	2.52	0	0	0	0	0	0	0	0
1042599443-1	1042605129	Sample	23	Ec.CA.3	13072022_Paper_Repeat		Unassigned UFZ	0 (unspecified)	BA02-0-5512			[Run 1042599443-1 approved]	91	10	1	1 (-)	2022.07.13 20:07:08	370	0.549	1.12	0	0.006	0	0	0	0	0	0.06	0.543	0	0	0.006	0	0	0	0	0
1042599443-1	1042607108	Sample	2	Ac.CA.2	13072022_Paper_Repeat		Unassigned UFZ	0 (unspecified)	BA02-0-5512			[Run 1042599443-1 approved]	23	10	1	1 (-)	2022.07.13 22:33:48	342	0.558	1.2	0.001	0.007	0	0	0	0	0	0.157	4.22	0	0	0	0	0	0	0	0
1042599443-1	1042599318	Sample	74	BHI.CA.4	13072022_Paper_Repeat		Unassigned UFZ	0 (unspecified)	BA02-0-5512			[Run 1042599443-1 approved]	16	10	1	1 (-)	2022.07.13 17:17:54	346	0.587	1.06	0	0	0	0	0	0	0	0	0.012	0.056	0	0	0	0	0	0	0
1042599443-1	1042599439	Sample	65	El.CA.5	13072022_Paper_Repeat		Unassigned UFZ	0 (unspecified)	BA02-0-5512			[Run 1042599443-1 approved]	84	10	1	1 (-)	2022.07.13 23:47:08	199	0.152	0.095	0	0	0	0	0	0	0	2.65	0.212	0	0	0	0	0	0	0	0
1042599443-1	1042607025	Sample	QC 2		13072022_Paper_Repeat		Unassigned UFZ	0 (unspecified)	BA02-0-5512			[Run 1042599443-1 approved]	22	10	1	1 (-)	2022.07.13 21:48:41	3.91	1.58	0.497	3.36	1.22	0.619	0.261	0.532	0.215	0.188	0.223	0.518	0.238	2.17	0.784	0.431	0.294	0.33	0	1.26
1042599443-1	1042607146	Sample	73	BHI.CA.3	13072022_Paper_Repeat		Unassigned UFZ	0 (unspecified)	BA02-0-5512			[Run 1042599443-1 approved]	71	10	1	1 (-)	2022.07.13 22:56:22	446	0.872	1.44	0.006	0.007	0	0	0	0	0	0.088	0.048	0	0	0	0	0	0	0	0
1042599443-1	505718	Standard L1	BA Kit Cal1		13072022_Paper_Repeat	2014.02.27	guinea pig	93 (calibrators)	BA02-0-5512	customer		[Run 1042599443-1 approved]	25	10	1	1 (-)	2022.07.13 15:08:09	0	0.01	0.014	0.027	0	0.007	0.007	0.006	0.012	0	0.005	0.003	0.003	0.025	0	0.006	0.008	0.009	0.008	0.017
1042599443-1	1042602295	Sample	9	AcE.CA.4	13072022_Paper_Repeat		Unassigned UFZ	0 (unspecified)	BA02-0-5512			[Run 1042599443-1 approved]	77	10	1	1 (-)	2022.07.13 18:31:14	244	0.03	0.051	0	0	0	0	0	0	0	16.3	1.25	0	0	0	0.016	0	0	0	0
1042599443-1	1042605240	Sample	3	Ac.CA.3	13072022_Paper_Repeat		Unassigned UFZ	0 (unspecified)	BA02-0-5512			[Run 1042599443-1 approved]	45	10	1	1 (-)	2022.07.13 21:14:50	332	0.64	1.25	0	0.007	0	0	0	0.01	0	0.182	4.59	0	0	0.007	0	0	0	0	0
1042599443-1	1042602330	Sample	64	El.CA.4	13072022_Paper_Repeat		Unassigned UFZ	0 (unspecified)	BA02-0-5512			[Run 1042599443-1 approved]	30	10	1	1 (-)	2022.07.13 18:53:47	184	0.141	0.081	0	0	0	0	0	0	0	0.228	1.23	2.59	0	0	0	0	0	0	0
1042599443-1	1042605201	Sample	45	Cr.CA.5	13072022_Paper_Repeat		Unassigned UFZ	0 (unspecified)	BA02-0-5512			[Run 1042599443-1 approved]	92	10	1	1 (-)	2022.07.13 20:52:16	336	0.401	0.739	0	0.008	0	0	0	0.009	0	0.052	0.026	0	0.011	0.008	0	0	0	0	0
1042599443-1	1042605167	Sample	33	Ec.DCA.3	13072022_Paper_Repeat		Unassigned UFZ	0 (unspecified)	BA02-0-5512			[Run 1042599443-1 approved]	44	10	1	1 (-)	2022.07.13 20:29:42	1.19	0	166	0	0.008	0	0	0	0.011	0	0.074	0.008	0	0	0.007	0.005	0	0	0	0.003
1042599443-1	1042599240	Sample	56	CrE.DCA.1	13072022_Paper_Repeat		Unassigned UFZ	0 (unspecified)	BA02-0-5512			[Run 1042599443-1 approved]	27	10	1	1 (-)	2022.07.13 16:38:24	0.793	5.29	114	0	0.006	0	0.018	0	0.038	0	0.058	0.006	0	0	0	0.046	0.002	0	0	0
1042599443-1	1042599361	Sample	70	El.DCA.5	13072022_Paper_Repeat		Unassigned UFZ	0 (unspecified)	BA02-0-5512			[Run 1042599443-1 approved]	76	10	1	1 (-)	2022.07.13 17:46:07	2.27	3.21	27	0	0.005	0	0.012	0	0.102	0	0.036	0.006	0	0	0.006	0	0.003	0	0	0.008
1042599443-1	505721	Standard L2	BA Kit Cal2		13072022_Paper_Repeat	2014.02.27	guinea pig	93 (calibrators)	BA02-0-5512	customer		[Run 1042599443-1 approved]	37	10	1	1 (-)	2022.07.13 15:13:47	0.119	0.059	0.051	0.052	0.061	0.022	0.021	0.022	0.015	0.019	0.006	0.031	0.012	0.025	0.028	0.026	0.02	0.022	0.02	0.043
1042599443-1	505766	Standard L6	BA Kit Cal6		13072022_Paper_Repeat	2014.02.27	guinea pig	93 (calibrators)	BA02-0-5512	customer		[Run 1042599443-1 approved]	85	10	1	1 (-)	2022.07.13 15:36:21	35.1	14.8	4.79	36.7	9.76	4.87	2.39	4.84	2.57	2.47	2.41	4.93	2.42	24.8	10.4	5.11	2.25	5	7.12	15.5
1042599443-1	1042605084	Sample	47	CrE.CA.2	13072022_Paper_Repeat		Unassigned UFZ	0 (unspecified)	BA02-0-5512			[Run 1042599443-1 approved]	43	10	1	1 (-)	2022.07.13 19:44:34	262	0.306	0.343	0	0.005	0	0	0	0	0	3.08	0.018	0	0	0	0	0	0	0	0
1042599443-1	1042607063	Sample	17	AcE.DCA.2	13072022_Paper_Repeat		Unassigned UFZ	0 (unspecified)	BA02-0-5512			[Run 1042599443-1 approved]	70	10	1	1 (-)	2022.07.13 22:11:14	1.1	0	144	0	0.005	0	0.023	0	0.173	0	0.079	0.017	0	0	0.006	0.013	0.005	0	0	1.01
1042599443-1	1042602408	Sample	8	AcE.CA.3	13072022_Paper_Repeat		Unassigned UFZ	0 (unspecified)	BA02-0-5512			[Run 1042599443-1 approved]	19	10	1	1 (-)	2022.07.13 19:33:17	293	0.057	0.093	0	0	0	0	0	0.009	0	19.6	1.73	0	0	0	0	0	0	0	0.001
1042599443-1	1042599288	Sample	37	EcE.DCA.2	13072022_Paper_Repeat		Unassigned UFZ	0 (unspecified)	BA02-0-5512			[Run 1042599443-1 approved]	75	10	1	1 (-)	2022.07.13 17:00:59	0.781	2.91	120	0	0.006	0	0.012	0	0	0	0.044	0.014	0	0	0	0	0	0	0	0
1042599443-1	1042599322	Sample	16	AcE.DCA.1	13072022_Paper_Repeat		Unassigned UFZ	0 (unspecified)	BA02-0-5512			[Run 1042599443-1 approved]	28	10	1	1 (-)	2022.07.13 17:23:33	0.987	0	125	0	0.006	0	0.015	0	0.158	0	0.071	0.015	0	0	0.007	0.012	0.009	0	0	0
1042599443-1	1042599201	Sample	53	Cr.DCA.3	13072022_Paper_Repeat		Unassigned UFZ	0 (unspecified)	BA02-0-5512			[Run 1042599443-1 approved]	74	10	1	1 (-)	2022.07.13 16:15:50	1.66	0.123	205	0	0.005	0	0	0	0	0	0.088	0.01	0	0	0.007	0.027	0	0	0	0
1042599443-1	1042602325	Sample	19	AcE.DCA.4	13072022_Paper_Repeat		Unassigned UFZ	0 (unspecified)	BA02-0-5512			[Run 1042599443-1 approved]	18	10	1	1 (-)	2022.07.13 18:48:09	0.76	0.013	122	0	0	0	0.014	0	0.113	0	0	0	0.084	0	0.006	0	0.005	0	0	0
1042599443-1	1042599405	Sample	QC2		13072022_Paper_Repeat		Unassigned UFZ	0 (unspecified)	BA02-0-5512			[Run 1042599443-1 approved]	48	10	1	1 (-)	2022.07.13 23:30:12	4.13	1.52	0.478	3.44	1.1	0.536	0.251	0.571	0.224	0.278	0.228	0.475	0.243	2.12	0.819	0.442	0.269	0.341	0.743	1.3
1042599443-1	1042602281	Sample	50	CrE.CA.5	13072022_Paper_Repeat		Unassigned UFZ	0 (unspecified)	BA02-0-5512			[Run 1042599443-1 approved]	65	10	1	1 (-)	2022.07.13 18:25:35	241	0.264	0.276	0	0	0	0	0	0	0	2.75	0.014	0	0	0	0	0	0	0	0
1042599443-1	1042607011	Sample	49	CrE.CA.4	13072022_Paper_Repeat		Unassigned UFZ	0 (unspecified)	BA02-0-5512			[Run 1042599443-1 approved]	10	10	1	1 (-)	2022.07.13 21:43:03	197	0.191	0.252	0	0	0	0	0	0.014	0	2.33	0.01	0	0	0	0.035	0	0	0	0.073
1042599443-1	1042605152	Sample	30	EcE.CA.5	13072022_Paper_Repeat		Unassigned UFZ	0 (unspecified)	BA02-0-5512			[Run 1042599443-1 approved]	32	10	1	1 (-)	2022.07.13 20:24:04	159	0.16	0.198	0	0.009	0	0	0	0.01	0	7.22	0.136	0	0	0.007	0	0	0	0	0.065
1042599443-1	11000002	Zero Sample	PBS		13072022_Paper_Repeat	2008.10.24		991 (water based zero samples)	BA02-0-5512			[Run 1042599443-1 approved]	13	10	1	1 (-)	2022.07.13 15:02:31	0.024	0	0.007	0	0	0	0	0	0	0	0	0.006	0.003	0	0	0.007	0	0	0	0
1042599443-1	1042602242	Sample	43	Cr.CA.3	13072022_Paper_Repeat		Unassigned UFZ	0 (unspecified)	BA02-0-5512			[Run 1042599443-1 approved]	17	10	1	1 (-)	2022.07.13 18:03:01	375	0.514	0.882	0.004	0.006	0	0	0	0.009	0	0.054	0.026	0	0.023	0	0	0	0	0	0
1042599443-1	505749	Standard L4	BA Kit Cal4		13072022_Paper_Repeat	2014.02.27	guinea pig	93 (calibrators)	BA02-0-5512	customer		[Run 1042599443-1 approved]	61	10	1	1 (-)	2022.07.13 15:25:04	4.38	1.72	0.53	4.2	1.28	0.582	0.276	0.57	0.277	0.325	0.296	0.636	0.314	2.73	1.13	0.504	0.267	0.518	0.827	1.63
1042599443-1	1042602363	Sample	44	Cr.CA.4	13072022_Paper_Repeat		Unassigned UFZ	0 (unspecified)	BA02-0-5512			[Run 1042599443-1 approved]	66	10	1	1 (-)	2022.07.13 19:10:43	333	0.442	0.787	0	0.006	0	0	0	0.009	0	0	0.101	0.057	0.016	0	0.002	0	0	0	0
1042599443-1	570067	QC Level 1	BA Kit QC1		13072022_Paper_Repeat	2014.04.22	guinea pig	81 (VDD - Vitamin D depleted diluent)	BA02-0-5512	4215_BA Kit		[Run 1042599443-1 approved]	14	10	1	1 (-)	2022.07.13 15:47:38	0.147	0.084	0.084	0	0.108	0.059	0.049	0	0.021	0.112	0	0.003	0.004	0	0	0.042	0.044	0.037	0.039	0.076
1042599443-1	1042605235	Sample	59	CrE.DCA.4	13072022_Paper_Repeat		Unassigned UFZ	0 (unspecified)	BA02-0-5512			[Run 1042599443-1 approved]	33	10	1	1 (-)	2022.07.13 21:09:12	0.666	3.88	91.1	0	0.006	0	0.015	0	0.027	0	0.032	0.004	0	0	0	0.039	0	0	0	0
1042599443-1	1042605114	Sample	41	Cr.CA.1	13072022_Paper_Repeat		Unassigned UFZ	0 (unspecified)	BA02-0-5512			[Run 1042599443-1 approved]	79	10	1	1 (-)	2022.07.13 20:01:30	353	0.444	0.872	0	0.006	0	0	0	0.028	0	0.053	0.019	0.003	0.012	0	0.027	0	0	0	0.116
1042599443-1	1042607059	Sample	62	El.CA.2	13072022_Paper_Repeat		Unassigned UFZ	0 (unspecified)	BA02-0-5512			[Run 1042599443-1 approved]	58	10	1	1 (-)	2022.07.13 22:05:36	240	0.202	0.164	0	0	0	0	0	0	0	3.58	0.35	0	0	0	0	0	0	0	0
1042599443-1	1042605070	Sample	39	EcE.DCA.4	13072022_Paper_Repeat		Unassigned UFZ	0 (unspecified)	BA02-0-5512			[Run 1042599443-1 approved]	31	10	1	1 (-)	2022.07.13 19:38:56	0.928	4.48	126	0	0	0	0.016	0	0.031	0	0.054	0.006	0	0	0	0.003	0	0	0	0
1042599443-1	1042605191	Sample	36	EcE.DCA.1	13072022_Paper_Repeat		Unassigned UFZ	0 (unspecified)	BA02-0-5512			[Run 1042599443-1 approved]	80	10	1	1 (-)	2022.07.13 20:46:37	0.713	2.79	114	0	0	0	0.016	0	0.02	0	0.051	0.004	0	0	0	0	0	0	0	0.004
1042599443-1	570071	QC Level 2	BA Kit QC2		13072022_Paper_Repeat	2014.04.28	guinea pig	81 (VDD - Vitamin D depleted diluent)	BA02-0-5512	4215_BA Kit		[Run 1042599443-1 approved]	26	10	1	1 (-)	2022.07.13 15:53:16	3.59	2.32	1.21	3.31	1.11	0.522	0.25	NA	0.222	0.142	0.21	0.454	0.23	2	0.789	0.486	0.204	0.34	0	1.3
1042599443-1	1042607131	Sample	27	EcE.CA.2	13072022_Paper_Repeat		Unassigned UFZ	0 (unspecified)	BA02-0-5512			[Run 1042599443-1 approved]	59	10	1	1 (-)	2022.07.13 22:50:43	117	0.142	0.162	0	0.005	0	0	0	0	0	6.26	0.083	0	0	0	0	0	0	0	0
1042599443-1	505752	Standard L5	BA Kit Cal5		13072022_Paper_Repeat	2014.02.27	guinea pig	93 (calibrators)	BA02-0-5512	customer		[Run 1042599443-1 approved]	73	10	1	1 (-)	2022.07.13 15:30:43	15.6	5.88	2.11	14.9	4.1	1.98	1.02	2.01	0.925	1.02	0.994	2.02	1.04	9.81	3.62	1.91	0.965	1.97	3.12	5.54
1042599443-1	1042607097	Sample	66	El.DCA.1	13072022_Paper_Repeat		Unassigned UFZ	0 (unspecified)	BA02-0-5512			[Run 1042599443-1 approved]	11	10	1	1 (-)	2022.07.13 22:28:09	0.922	4.06	35.6	0	0.006	0	0.019	0	0.132	0	0.044	0.009	0	0	0	0.004	0.007	0	0	0.75
1042599443-1	1042599292	Sample	42	Cr.CA.2	13072022_Paper_Repeat		Unassigned UFZ	0 (unspecified)	BA02-0-5512			[Run 1042599443-1 approved]	87	10	1	1 (-)	2022.07.13 17:06:37	417	0.7	1.28	0.003	0.01	0	0	0	0	0	0.086	0.038	0	0.032	0.006	0	0	0	0	0
1042599443-1	1042599337	Sample	48	CrE.CA.3	13072022_Paper_Repeat		Unassigned UFZ	0 (unspecified)	BA02-0-5512			[Run 1042599443-1 approved]	40	10	1	1 (-)	2022.07.13 17:29:11	217	0.292	0.375	0	0.005	0	0	0	0	0	2.7	0	0	0	0	0	0	0	0	0
1042599443-1	1042599216	Sample	46	CrE.CA.1	13072022_Paper_Repeat		Unassigned UFZ	0 (unspecified)	BA02-0-5512			[Run 1042599443-1 approved]	86	10	1	1 (-)	2022.07.13 16:21:29	212	0.206	0.251	0	0	0	0.011	0	0	0	2.27	0.694	0	0	0	0	0.007	0	0	0
1042599443-1	1042599410	Sample	75	BHI.CA.5	13072022_Paper_Repeat		Unassigned UFZ	0 (unspecified)	BA02-0-5512			[Run 1042599443-1 approved]	60	10	1	1 (-)	2022.07.13 23:35:51	440	0.688	1.19	0	0.006	0	0	0	0.01	0	0.071	0.021	0	0	0.006	0.002	0	0	0	0.001
1042599443-1	1042599375	Sample	31	Ec.DCA.1	13072022_Paper_Repeat		Unassigned UFZ	0 (unspecified)	BA02-0-5512			[Run 1042599443-1 approved]	12	10	1	1 (-)	2022.07.13 23:13:17	0.991	0	166	0	0.006	0	0	0	0	0	0	0.008	0.066	0	0	0.003	0	0	0	0
1042599443-1	1042599254	Sample	28	EcE.CA.3	13072022_Paper_Repeat		Unassigned UFZ	0 (unspecified)	BA02-0-5512			[Run 1042599443-1 approved]	39	10	1	1 (-)	2022.07.13 16:44:03	122	0.152	0.122	0	0	0	0	0	0	0	6.63	0.066	0	0	0	0.005	0	0	0	0

## Sheet: Zeta_potential
Sample	Group	Bile acid	Strain	Zeta potential (mV)
Ac CA 1	Singly cultured - BA conc. 0.6mM	Cholic acid	Anaerostipes caccae	-31.21
Ac CA 2	Singly cultured - BA conc. 0.6mM	Cholic acid	Anaerostipes caccae	-31.24
Ac CA 3	Singly cultured - BA conc. 0.6mM	Cholic acid	Anaerostipes caccae	-33.3
AcE CA 1	Co-cultured - BA conc. 0.6mM	Cholic acid	Anaerostipes caccae	-30.18
AcE CA 2	Co-cultured - BA conc. 0.6mM	Cholic acid	Anaerostipes caccae	-31.27
AcE CA 3	Co-cultured - BA conc. 0.6mM	Cholic acid	Anaerostipes caccae	-31.51
Ac DCA 1	Singly cultured - BA conc. 0.6mM	Deoxycholic acid	Anaerostipes caccae	-29.49
Ac DCA 2	Singly cultured - BA conc. 0.6mM	Deoxycholic acid	Anaerostipes caccae	-29.47
Ac DCA 3	Singly cultured - BA conc. 0.6mM	Deoxycholic acid	Anaerostipes caccae	-29.74
AcE DCA 1	Co-cultured - BA conc. 0.6mM	Deoxycholic acid	Anaerostipes caccae	-30.34
AcE DCA 2	Co-cultured - BA conc. 0.6mM	Deoxycholic acid	Anaerostipes caccae	-27.93
AcE DCA 3	Co-cultured - BA conc. 0.6mM	Deoxycholic acid	Anaerostipes caccae	-27.91
Ac blank 1	Singly cultured - BA conc. 0mM	Blank	Anaerostipes caccae	-32.62
Ac blank 2	Singly cultured - BA conc. 0mM	Blank	Anaerostipes caccae	-30.66
Ac blank 3	Singly cultured - BA conc. 0mM	Blank	Anaerostipes caccae	-32.68
AcE blank 1	Co-cultured - BA conc. 0mM	Blank	Anaerostipes caccae	-30.73
AcE blank 2	Co-cultured - BA conc. 0mM	Blank	Anaerostipes caccae	-30.75
AcE blank 3	Co-cultured - BA conc. 0mM	Blank	Anaerostipes caccae	-30.64
Ec CA 1	Singly cultured - BA conc. 0.6mM	Cholic acid	Escherichia coli	-49.58
Ec CA 2	Singly cultured - BA conc. 0.6mM	Cholic acid	Escherichia coli	-50.57
Ec CA 3	Singly cultured - BA conc. 0.6mM	Cholic acid	Escherichia coli	-52.68
EcE CA 1	Co-cultured - BA conc. 0.6mM	Cholic acid	Escherichia coli	-54.04
EcE CA 2	Co-cultured - BA conc. 0.6mM	Cholic acid	Escherichia coli	-52.76
EcE CA 3	Co-cultured - BA conc. 0.6mM	Cholic acid	Escherichia coli	-54.88
Ec DCA 1	Singly cultured - BA conc. 0.6mM	Deoxycholic acid	Escherichia coli	-54.07
Ec DCA 2	Singly cultured - BA conc. 0.6mM	Deoxycholic acid	Escherichia coli	-54.3
Ec DCA 3	Singly cultured - BA conc. 0.6mM	Deoxycholic acid	Escherichia coli	-56.95
EcE DCA 1	Co-cultured - BA conc. 0.6mM	Deoxycholic acid	Escherichia coli	-54.92
EcE DCA 2	Co-cultured - BA conc. 0.6mM	Deoxycholic acid	Escherichia coli	-53.33
EcE DCA 3	Co-cultured - BA conc. 0.6mM	Deoxycholic acid	Escherichia coli	-52.52
Ec blank 1	Singly cultured - BA conc. 0mM	Blank	Escherichia coli	-54
Ec blank 2	Singly cultured - BA conc. 0mM	Blank	Escherichia coli	-55.44
Ec blank 3	Singly cultured - BA conc. 0mM	Blank	Escherichia coli	-53.52
EcE blank 1	Co-cultured - BA conc. 0mM	Blank	Escherichia coli	-53.52
EcE blank 2	Co-cultured - BA conc. 0mM	Blank	Escherichia coli	-50.73
EcE blank 3	Co-cultured - BA conc. 0mM	Blank	Escherichia coli	-51.8
Cr CA 1	Singly cultured - BA conc. 0.6mM	Cholic acid	Clostridium ramosum	-19.14
Cr CA 2	Singly cultured - BA conc. 0.6mM	Cholic acid	Clostridium ramosum	-19.07
Cr CA 3	Singly cultured - BA conc. 0.6mM	Cholic acid	Clostridium ramosum	-17.29
CrE CA 1	Co-cultured - BA conc. 0.6mM	Cholic acid	Clostridium ramosum	-21.06
CrE CA 2	Co-cultured - BA conc. 0.6mM	Cholic acid	Clostridium ramosum	-19.55
CrE CA 3	Co-cultured - BA conc. 0.6mM	Cholic acid	Clostridium ramosum	-20.33
Cr DCA 1	Singly cultured - BA conc. 0.6mM	Deoxycholic acid	Clostridium ramosum	-43.42
Cr DCA 2	Singly cultured - BA conc. 0.6mM	Deoxycholic acid	Clostridium ramosum	-44.86
Cr DCA 3	Singly cultured - BA conc. 0.6mM	Deoxycholic acid	Clostridium ramosum	-42.6
CrE DCA 1	Co-cultured - BA conc. 0.6mM	Deoxycholic acid	Clostridium ramosum	-19.14
CrE DCA 2	Co-cultured - BA conc. 0.6mM	Deoxycholic acid	Clostridium ramosum	-18.79
CrE DCA 3	Co-cultured - BA conc. 0.6mM	Deoxycholic acid	Clostridium ramosum	-21.26
Cr blank 1	Singly cultured - BA conc. 0mM	Blank	Clostridium ramosum	-19.1
Cr blank 2	Singly cultured - BA conc. 0mM	Blank	Clostridium ramosum	-17.35
Cr blank 3	Singly cultured - BA conc. 0mM	Blank	Clostridium ramosum	-17.88
CrE blank 1	Co-cultured - BA conc. 0mM	Blank	Clostridium ramosum	-17.88
CrE blank 2	Co-cultured - BA conc. 0mM	Blank	Clostridium ramosum	-20.89
CrE blank 3	Co-cultured - BA conc. 0mM	Blank	Clostridium ramosum	-20.12
BHI blank 1			Media	-0.12
BHI blank 2			Media	0.99
BHI blank 3			Media	0.43
BHI CA 1	Singly cultured - BA conc. 0.6mM	Cholic acid	Media CA	-1.02
BHI CA 2	Singly cultured - BA conc. 0.6mM	Cholic acid	Media CA	-2
BHI CA 3	Singly cultured - BA conc. 0.6mM	Cholic acid	Media CA	0.8
BHI DCA 1	Singly cultured - BA conc. 0.6mM	Deoxycholic acid	Media DCA	0.8
BHI DCA 2	Singly cultured - BA conc. 0.6mM	Deoxycholic acid		0.5
BHI DCA 3	Singly cultured - BA conc. 0.6mM	Deoxycholic acid		-1.7
EL CA	Singly cultured - BA conc. 0.6mM	Cholic acid	Eggerthella lenta	-12.87
EL DCA	Singly cultured - BA conc. 0.6mM	Deoxycholic acid	Eggerthella lenta	-13.58
EL blank	Singly cultured - BA conc. 0mM	Blank	Eggerthella lenta	-14.9

## Sheet: Keto  iso
		m/z	Rt
	CA	407.45	12.85
				IsoCA1	IsoCA2	IsoCA3	3ketoCA*	7ketoCA**	MonoketoCA1	MonoketoCA2	MonoketoCA3	diketoCA	GCA	TCA
				407.45	407.45	407.45	405.45	405.45	405.45	405.45	405.45	403.45	464.3	514.3
	Sample nr	Bile_acid	Sample	7.19	8.3	8.59	9.94	8.38	8.68	6.91	7.12	7.1	8.23	7.86			*3ketoCA
	1	CA	Bt.CA	0	0.0683338	0	0.000608481	1.37264	0	0	0	0.00121899	0.00139439	0.00365665
	2	CA	Bt.CA	0	0.0591277	0	0.00101171	1.25248	0	0	0	0.00128339	0.00202835	0.00639885
	3	CA	Bt.CA	0	0.0565394	0	0.000918867	1.19043	0	0	0	0.00103518	0.00123751	0.00229957
	10	CA	BtE.CA	0	0.0354621	0.0497498	0.134381	0.73208	0.0578502	0.00756226	0.0157442	0.0317185	0.000621305	0.00025967
	11	CA	BtE.CA	0	0.0540811	0.0648017	0.143658	1.13698	0.0608851	0.010021	0.0372298	0.0495494	0.000491736	0.000300102
	12	CA	BtE.CA	0	0.0695446	0.0756469	0.168825	1.42758	0.0757003	0.0108466	0.052626	0.0779741	0.000491349	0.000421585
	19	CA	Ac.CA	0.000419581	0	0	0	0.113071	0	0	0	0	8.7094e-05	0.000358317
	20	CA	Ac.CA	0.000531178	0	0	0	0.131148	0	0	0	0	0	0.000392323
	21	CA	Ac.CA	0.000374295	0	0	0	0.0987179	0	0	0	0	0	0.000541416
	28	CA	AcE.CA	0.000485566	0	0.14317	0.00263393	0.085502	0.0605516	0.031112	0.0104005	0.000180235	0.000147842	0.000248336
	29	CA	AcE.CA	0.00040698	0	0.142497	0.00230112	0.0911311	0.0608	0.0297016	0.011358	0.000237154	0.000111372	0.000182394
	30	CA	AcE.CA	0.000798064	0	0.143035	0.0023608	0.089257	0.0630207	0.0304813	0.0112944	0.000147803	0.000111625	0.000199452
	37	CA	Bp.CA	0.014355	0	0.0115323	0.00177433	0.00537944	0.000806544	0	0	0	0.00280492	0.000518531
	38	CA	Bp.CA	0.0280931	0	0.0181557	0.00121649	0.00506778	0.000652314	0	0	0	0.00310544	0.000388705			**7ketoCA
	39	CA	Bp.CA	0.0270841	0	0.0270841	0.00120344	0.00661324	0.000670905	0	0	0	0.00393606	0.000447819
	46	CA	BpE.CA	0.0128237	0	0.0505115	0.0965823	0.0356206	0.105874	0.0100243	0.00269486	0	0.00191201	0.000144468
	47	CA	BpE.CA	0.0103409	0	0.0517933	0.103505	0.0365356	0.112338	0.0104336	0.00283495	0	0.00198848	0.000194615
	48	CA	BpE.CA	0.028153	0	0.0731782	0.114644	0.0288866	0.117907	0.0116095	0.00220182	0	0.00256045	0.000189682
	55	CA	Cb.CA	0.0332883	0.0335079	0.0363697	0	0.266759	0	0	0	0.000706798	0.0043879	0.000108388
	56	CA	Cb.CA	0.150818	0.0360964	0.0564439	0.00100094	0.177346	0	0	0	0.0010367	0.00922625	4.95723e-05
	57	CA	Cb.CA	0.0833416	0.0321135	0.0367988	0	0.113495	0	0	0	0.0004264	0.00700831	6.5381e-05
	64	CA	CbE.CA	0.063358	0.0370072	0.0448716	0.0886373	0.157684	0.0191329	0.00312416	0.000891704	0.018562	0.00264318	0
	65	CA	CbE.CA	0.0378231	0.0300859	0.0295387	0.0787363	0.150203	0.0164933	0.001914	0.00101319	0.0213819	0.00227026	0
	66	CA	CbE.CA	0.0553692	0.0402841	0.0360571	0.0766485	0.0945688	0.0164385	0.00210106	0.000531113	0.0157557	0.00240529	0
	73	CA	Bl.CA	0.000571077	0.000114653	0.000321102	0.000968518	0.0018237	0.000555529	0	0	0.000197171	0.0015994	0.000427049
	74	CA	Bl.CA	0.000709963	6.50597e-05	0.000331968	0.00109769	0.00203748	0.000666576	0	0	0.000149699	0.00189556	0.000374223
	75	CA	Bl.CA	0.000649736	0.000106478	0.000319149	0.00109938	0.0022159	0.000672698	0	0	0	0.00219117	0.00043749
	82	CA	BlE.CA	0.000594213	0	0.0264497	0.0871023	0.0125632	0.0928009	0.00677935	0.00196307	0.0289097	0.00188078	0.000193138
	83	CA	BlE.CA	0.00064387	0	0.0278131	0.0924958	0.0100921	0.0930228	0.00679576	0.00156099	0.0241595	0.00165401	0.0001455
	84	CA	BlE.CA	0.000752926	0	0.0306571	0.101569	0.010017	0.101382	0.00675506	0.00163039	0.0227972	0.00189571	0.000181672
	91	CA	Ec.CA	0	0	0	0	0.0149619	0	0	0	5.61384e-05	0	0
	92	CA	Ec.CA	0	0	0	0	0.0149194	0	0	0	8.65848e-05	0	0
	93	CA	Ec.CA	0	0	0	0	0.0184228	0	0	0	3.49062e-05	0	1.47696e-05
	100	CA	EcE.CA	0	0.0202772	0.0246726	0.100042	0.0541365	0.0612167	0.00227423	0.000713162	0.0212952	0	0
	101	CA	EcE.CA	0	0.0282584	0.02777	0.108886	0.0582154	0.0747543	0.00274173	0.000749218	0.0217826	0	0
	102	CA	EcE.CA	0	0.0237799	0.0364917	0.103509	0.0461366	0.141156	0.00316428	0.000803826	0.0230949	0	0
	109	CA	Lp.CA	0.00048555	0.000265569	0	0	0.00174219	0.000658478	0	0	0	0.000368241	0.000244101
	110	CA	Lp.CA	0.000489826	0.000243616	0	0	0.00150208	0.000537958	0	0	0.000235446	0.000201383	0.000174542
	111	CA	Lp.CA	0.000484523	0.000231661	0	0	0.00137936	0.000488422	0	0	0.000242213	0	0.000110973
	118	CA	LpE.CA	0.000466121	0	0.0196334	0.00337454	0.0129154	0.0695515	0.00761667	0.00193193	0.0361854	0.000391051	0.000231236
	119	CA	LpE.CA	0.000567487	0	0.019157	0.00319313	0.0162314	0.0709251	0.00800647	0.0025129	0.0313203	0.000659193	0.000136174
	120	CA	LpE.CA	0.000541332	0	0.0210202	0.00339096	0.0137345	0.0759559	0.00791249	0.00211033	0	0.00331845	0.000146431
	127	CA	Cr.CA	0.000537789	0	0.000338133	3.61879e-05	0.00162	0.0025638	0	0	0	2.80242e-05	0.000357143
	128	CA	Cr.CA	0.000449011	0	0.000233221	2.06739e-05	0.00136538	0.00214666	0	0	0	2.83227e-05	0.000437351
	129	CA	Cr.CA	0.000505158	0	0.000381373	3.44537e-05	0.00159374	0.0024664	0	0	0	0	0.000133235
	136	CA	CrE.CA	0.000557739	0	0.0510659	0.00592676	0	0.147791	0.00451887	0	0.0106773	0	0.000350731
	137	CA	CrE.CA	0.000533891	0	0.0498296	0.00553833	0	0.147899	0.00366192	0	0.0114288	0	0.000459593
	138	CA	CrE.CA	0.000621192	0	0.052332	0.00632429	0	0.147883	0.0039341	0	8.41245e-05	0	0
		m/z	Rt
	DCA	391.3	16
				IsoDCA	3keto DCA*	MonoketoDCA1	MonoketoDCA2	MonoketoDCA3	diketoDCA	GDCA
				391.3	389.3	389.3	389.3	389.3	387.2	448.3
	Sample nr	Bile_acid	Sample	12.7	14.47	12.46	15.09	15.32	9.8	11.67			*3keto DCA
	4	DCA	Bt.DCA	0.000158648	0.0044773	0	0.00217752	0.00264433	0	0.000207468
	5	DCA	Bt.DCA	0.000373398	0.00505755	0	0.00226272	0.00295606	0	0.000268389
	6	DCA	Bt.DCA	0.000177654	0.00438354	0	0.00185967	0.00253531	0	0.000305102
	13	DCA	BtE.DCA	0.193158	0.375753	0.114078	0.0025987	0.00326961	0.00786584	0
	14	DCA	BtE.DCA	0.183196	0.351516	0.10586	0	0.00293841	0.00693629	0
	15	DCA	BtE.DCA	0.172571	0.329624	0.0965419	0	0.00290258	0.0056436	0
	22	DCA	Ac.DCA	0	0.000967182	0	0.00216242	0.00267179	0	0
	23	DCA	Ac.DCA	0.00373278	0.00105828	0	0.00199256	0.00295193	0	0
	24	DCA	Ac.DCA	0.0031564	0.000891809	0	0.00179609	0.00231362	0	0
	31	DCA	AcE.DCA	0.343725	0.00676006	0.0643912	0.00235826	0.00342093	0	0
	32	DCA	AcE.DCA	0.355882	0.00514226	0.0615562	0.00253569	0.00303685	0	0
	33	DCA	AcE.DCA	0.324144	0.00614774	0.0674267	0.00257125	0.00321391	0	0
	40	DCA	Bp.DCA	0	0.00498798	0	0.00207992	0.00291767	0	0.00509818
	41	DCA	Bp.DCA	0	0.00542467	0	0.00213579	0.00314819	0	0.00506027
	42	DCA	Bp.DCA	0	0.00455722	0	0.0019896	0.00283724	0	0.00517491
	49	DCA	BpE.DCA	0.163308	0.362391	0.147262	0	0.00337762	0.0128513	0.00375541
	50	DCA	BpE.DCA	0.16727	0.395781	0.153563	0.00279004	0.00364423	0.0129826	0.00363389
	51	DCA	BpE.DCA	0.151888	0.390623	0.140958	0.00266837	0.00350002	0.0136288	0.00418171
	58	DCA	Cb.DCA	0	0.00341033	0	0.00125668	0.00167109	0	0
	59	DCA	Cb.DCA	0.000341368	0.00252698	0	0.00122546	0.00152171	0	0
	60	DCA	Cb.DCA	0.000175861	0.00262753	0	0.00108555	0.00148827	0	0
	67	DCA	CbE.DCA	0.125894	0.301357	0.00621556	0	0	0.00344907	0.00344907
	68	DCA	CbE.DCA	0.135839	0.276467	0.00436239	0	0	0.00279291	0.00279291
	69	DCA	CbE.DCA	0.0984222	0.244188	0.00265041	0	0.00291459	0.00144329	0.00144329
	76	DCA	Bl.DCA	0	0.00471194	0	0.00208179	0.00264319	0	0
	77	DCA	Bl.DCA	0	0.00594393	0	0.00247123	0.00337291	0	0
	78	DCA	Bl.DCA	0	0.00535868	0	0.00243596	0.00309156	0	0
	85	DCA	BlE.DCA	0.0940111	0.373644	0.0583654	0	0.00309311	0.00362325	0
	86	DCA	BlE.DCA	0.0908255	0.359056	0.0476898	0.00224745	0.00268945	0.00292217	0
	87	DCA	BlE.DCA	0.0980524	0.337122	0.0649678	0.00228192	0.0029994	0.00399756	0
	94	DCA	Ec.DCA	0	0.00269805	0	0.001279	0.00145795	0	0
	95	DCA	Ec.DCA	0	0.00274043	0	0.00114523	0.00164548	0	0
	96	DCA	Ec.DCA	0	0.00337605	0	0.00146236	0.00209406	0	0
	103	DCA	EcE.DCA	0.0282993	0.0964225	0.00448845	0	0.00334255	0.000901869	0.000901869
	104	DCA	EcE.DCA	0.0136057	0.0809428	0.00329419	0	0.00144314	0.000486282	0.000486282
	105	DCA	EcE.DCA	0.0122659	0.0732843	0.00268884	0	0.00297824	0.000564171	0.000564171
	112	DCA	Lp.DCA	0	0.00440501	0	0.00203661	0.00256076	0	0
	113	DCA	Lp.DCA	0	0.00485656	0	0.00207945	0.00269671	0	0
	114	DCA	Lp.DCA	0	0.00422487	0	0.00187118	0.00235754	0	0
	121	DCA	LpE.DCA	0.10667	0.336119	0.0386907	0.00222337	0.00247946	0.00235045	0
	122	DCA	LpE.DCA	0.128767	0.369999	0.0651062	0.00205793	0.00270369	0.00404676	0
	123	DCA	LpE.DCA	0.101783	0.0156724	0.0520211	0.00214362	0.00285446	0.00345261	0
	130	DCA	Cr.DCA	0	0.00432214	0	0.00196135	0.0023653	0	0
	131	DCA	Cr.DCA	0	0.00445681	0	0.00207676	0.00292722	0	0
	132	DCA	Cr.DCA	0	0.00453113	0	0.00212618	0.00271103	0	0
	139	DCA	CrE.DCA	0.067211	0.356519	0.0657758	0.00239185	0.00285537	0.0049107	0
	140	DCA	CrE.DCA	0.0403385	0.343056	0.0683778	0.00236151	0.00308463	0.00456923	0
	141	DCA	CrE.DCA	0.0952006	0.368344	0.0781527	0.0025643	0.00324826	0.00697025	0

## Sheet: MBSCs
	Samplr nr	Sample eppi	Strain	Bile_acid	L-LeuCDCA	L-PheCDCA	D-TyrCDCA	L-TyrCDCA	L-LeuCA	L-PheCA	D-TyrCA	L-TyrCA		L-LeuDCA	L-PheDCA	TyrDCA
					504,7-130	538,7-164	554,7-180	554,7-180	520,7-130	554,7-164	570,7-180	570,7-180		504.4	538.4	554.4
	1	Bt.CA	Bt	CA	0	0	0	0	14.4	20.6	0	3.8		0	0	0
	2	Bt.CA	Bt	CA	0.2	0	0	0	19.3	27.5	0	4.9		0	0	0
	3	Bt.CA	Bt	CA	0	0.2	0	0	17.9	26.1	0	5.1		0	0	0
	4	Bt.DCA	Bt	DCA	0	0.2	0	0	0.4	0	0	0.4		2.7	10	5.7
	5	Bt.DCA	Bt	DCA	0	0.2	0	0	0.5	0	0	0		2.7	10.1	3.9
	6	Bt.DCA	Bt	DCA	0	0	0	0	0.4	0	0	0		3.1	8.4	7.5
	7	Bt.blank	Bt	blank	0	0	0	0	0	0	0	0.2		0	0	0
	8	Bt.blank	Bt	blank	0.3	0.3	0	0	0.3	0.6	0	0		0	0	0
	9	Bt.blank	Bt	blank	0	0	0	0	0	0	0	0.1		0	0	0
	10	BtE.CA	Bt + EL	CA	0	0	0	0	22.2	7.9	0	2.6		0	0	0
	11	BtE.CA	Bt + EL	CA	0.3	0	0	0	23.1	7.1	0	2.1		0	0	0
	12	BtE.CA	Bt + EL	CA	0.3	0.3	0	0	23.9	9.2	0	2		0	0	0
	13	BtE.DCA	Bt + EL	DCA	0	0	0	0	3	15.6	0	0		11.3	5.7	5
	14	BtE.DCA	Bt + EL	DCA	0	0.5	0	0	3	16.7	0	0		11.6	6.8	5.6
	15	BtE.DCA	Bt + EL	DCA	0	0.6	0	0	4.3	12.3	0	0		7.8	4.1	0
	16	BtE.blank	Bt + EL	blank	0.4	0.2	0	0	0.1	0.3	0	0		0	0	0
	17	BtE.blank	Bt + EL	blank	0.5	0.6	0.3	0.5	0.3	0.7	0	0		0	0	0
	18	BtE.blank	Bt + EL	blank	0	0.4	0	0	0.2	0.7	0	0		0	0	0
	19	Ac.CA	Ac	CA	0.2	0.3	0	0	35	19	0	1.5		0	0	0
	20	Ac.CA	Ac	CA	0.1	0.2	0	0	16.9	14	0	1.2		0	0.3	0
	21	Ac.CA	Ac	CA	0.1	0.2	0.5	0	7.7	7	0	0.5		0	0	0
	22	Ac.DCA	Ac	DCA	0.3	0	0.3	0	0.2	1.1	0	0		2.3	1.4	3.7
	23	Ac.DCA	Ac	DCA	0	0	0	0	0.4	1.1	0	0		2.5	1.5	4.1
	24	Ac.DCA	Ac	DCA	0	0	0	0	0	0.7	0	0		15.3	12	3.8
	25	Ac.blank	Ac	blank	0	0.2	0	0	0.3	0.6	0	0		0	0	0
	26	Ac.blank	Ac	blank	0.2	0	0	0	0.2	0.3	0	0		0	0	0
	27	Ac.blank	Ac	blank	0.2	0.1	0.8	0	0.3	0.4	0	0		0	0	0
	28	AcE.CA	Ac + EL	CA	0.8	1.3	2.4	0.5	33.1	8.3	0.8	2		0	0	0
	29	AcE.CA	Ac + EL	CA	1.3	2.6	1.6	0	29	25.8	0	0		0	0	0
	30	AcE.CA	Ac + EL	CA	0.3	0.2	0.7	0	24.8	6.3	0	0		0	0	0
	31	AcE.DCA	Ac + EL	DCA	0.9	0.9	0.8	0.9	10.9	17.8	0	1.8		14.5	3.5	3.2
	32	AcE.DCA	Ac + EL	DCA	0	0	0	0	1.6	10.1	0	0		16.4	4	4
	33	AcE.DCA	Ac + EL	DCA	0	0	0	0	1.2	11.9	0	0		18.4	5.2	4
	34	AcE.blank	Ac + EL	blank	0.2	0.1	0	0	0.1	0.5	0	0		0	0	0
	35	AcE.blank	Ac + EL	blank	0.2	0.1	0	0	0	0.7	0	0		0	0	0
	36	AcE.blank	Ac + EL	blank	0	0	0	0	0	0	0	0		0	0	0
	37	Bp.CA	Bp	CA	0	0.3	0	0	75.9	177.6	0	9.1		0	0.7	0
	38	Bp.CA	Bp	CA	0	0.2	0	0	84.9	203.6	0	10.1		0	0.8	0
	39	Bp.CA	Bp	CA	0.2	0.3	0	0	102.9	287.1	0	13.4		0	0.6	0
	40	Bp.DCA	Bp	DCA	0	0	0	0	0.8	1	0	0		5.6	44	5.1
	41	Bp.DCA	Bp	DCA	0	0	0	0	0.7	1	0	0		9.1	59.7	6.6
	42	Bp.DCA	Bp	DCA	0	0	0	0	0	0	0	0		8.5	68.8	5.7
	43	Bp.blank	Bp	blank	0	0	0	0	0.2	0.4	0	0		0	0	0
	44	Bp.blank	Bp	blank	0.1	0	0	0	0.1	0.1	0	0		0	0	0
	45	Bp.blank	Bp	blank	0	0	0	0	0.1	0	0	0		0	0	0
	46	BpE.CA	Bp + EL	CA	0	0.2	0	0	23.2	29.4	0	3.2		0	0	0
	47	BpE.CA	Bp + EL	CA	0	0.2	0	0	31.4	46.4	0	3.8		0	0	0
	48	BpE.CA	Bp + EL	CA	0.3	0	0	0	42	65.5	0	4.4		0	0	0
	49	BpE.DCA	Bp + EL	DCA	0	0	0	0	3.3	12	0	0		11.3	14.4	4.1
	50	BpE.DCA	Bp + EL	DCA	0	0	0	0	2.7	11.6	0	0		13.3	20.6	2.6
	51	BpE.DCA	Bp + EL	DCA	0	0	0	0	3.1	10.9	0	0		13.5	21.3	4.2
	52	BpE.blank	Bp + EL	blank	0	0	0	0	0.2	0	0	0		0	0	0
	53	BpE.blank	Bp + EL	blank	0.2	0	0	0	0	0	0	0		0	0	0
	54	BpE.blank	Bp + EL	blank	0	0.4	0	0	0.3	0	0	0		0	0	0
	55	Cb.CA	Cb	CA	0.3	0	0	0	9.5	8.7	0	1.2		0	0	0
	56	Cb.CA	Cb	CA	0	0	0	0	10.3	10.4	0	0.9		0	0	0
	57	Cb.CA	Cb	CA	0	0.3	0	0	10.1	10.5	0	1.1		0	0	0
	58	Cb.DCA	Cb	DCA	0	0	0	0	0	1.1	0	0		0	0	0
	59	Cb.DCA	Cb	DCA	0	0	0	0	0.6	0	0	0		0	0	0
	60	Cb.DCA	Cb	DCA	0	0	0	0	1	0	0	0		0	0	0
	61	Cb.blank	Cb	blank	0	0	0	0	0	0	0	0		0	0	0
	62	Cb.blank	Cb	blank	0	0	0	0	0.2	0	0	0		0	0	0
	63	Cb.blank	Cb	blank	0.2	0	0	0	0	0.7	0	0		0	0	0
	64	CbE.CA	Cb + EL	CA	0.4	0.2	1.5	0	18.9	6.7	0	0		0	0	0
	65	CbE.CA	Cb + EL	CA	0	0	2.1	0	16.5	6	0	0		0	0	0
	66	CbE.CA	Cb + EL	CA	0	0	0	0	19.7	8.3	0	0		0	0	0
	67	CbE.DCA	Cb + EL	DCA	0	0	0	0	0	3.1	0	0		0	0	0
	68	CbE.DCA	Cb + EL	DCA	0	0	0	0	4	11.7	0	0		10.9	4.6	4.5
	69	CbE.DCA	Cb + EL	DCA	0	0	0	0	3.2	9.8	0	0		14.1	4.7	4
	70	CbE.blank	Cb + EL	blank	0	0	0	0	0.2	0	0	0		0	0	0
	71	CbE.blank	Cb + EL	blank	0.2	0	0	0	0.2	0	0	0		0	0	0
	72	CbE.blank	Cb + EL	blank	0	0	0	0	0.3	0	0	0		0	0	0
	73	Bl.CA	Bl	CA	0	0	0	0	36.8	108.3	0	7.5		0	0.3	1.1
	74	Bl.CA	Bl	CA	0	0.4	0	0	48.8	135.6	0	8.1		0	0.6	1.1
	75	Bl.CA	Bl	CA	0	0	0	0	56	168.6	0	9.5		0.2	1.3	1.3
	76	Bl.DCA	Bl	DCA	0	0	0	0	0.4	0	0	0		1.3	14.3	3.2
	77	Bl.DCA	Bl	DCA	0	0	0	0	0.5	0	0	0		2.5	15.6	4.1
	78	Bl.DCA	Bl	DCA	0	0	0	0	0.6	0	0	0		3.1	16.4	5.6
	79	Bl.blank	Bl	blank	0	0.1	0.6	0	0.1	0	0	0		0	0	0
	80	Bl.blank	Bl	blank	0	0	0	0	0.2	0	0	0		0	0	0
	81	Bl.blank	Bl	blank	0	0	0	0	0	0	0	0		0	0	0.5
	82	BlE.CA	Bl + EL	CA	0.5	0.4	0	0	23.3	28.3	0.5	3.1		0	0	0
	83	BlE.CA	Bl + EL	CA	1.9	1.9	3.3	0	41.6	44.1	1.9	5		0	0	0
	84	BlE.CA	Bl + EL	CA	0.3	0	0	0	33.4	54	0	4.1		0	0	0
	85	BlE.DCA	Bl + EL	DCA	0	0	0	0	3.4	11.4	0	0		6.4	9.8	4.6
	86	BlE.DCA	Bl + EL	DCA	0	0	0	0	2.5	10.1	0	0		7.5	13.2	5.3
	87	BlE.DCA	Bl + EL	DCA	0	0	0	0	2.1	11.4	0	0		7.1	13.3	3.9
	88	BlE.blank	Bl + EL	blank	0	0.1	0	0	0	0	0	0		0	0	0
	89	BlE.blank	Bl + EL	blank	0	0	0	0	0	0	0	0		0	0	0
	90	BlE.blank	Bl + EL	blank	0	0.2	0	0	0	0	0	0		0	0	0
	91	Ec.CA	Ec	CA	0	0	0	0	4.2	1.6	0	0		0	0	0
	92	Ec.CA	Ec	CA	0	0	0	0	5.3	2.2	0.2	0.3		0	0	0
	93	Ec.CA	Ec	CA	0	0.3	0	0	7.2	3.6	0	0.4		0	0	1.5
	94	Ec.DCA	Ec	DCA	0	0	0	0	0.4	0	0	0		1.5	0	6.6
	95	Ec.DCA	Ec	DCA	0	0	0	0	0.5	0	0	0		1.1	0.5	5.6
	96	Ec.DCA	Ec	DCA	0	0	0	0	0.3	0	0	0		1.1	0.4	6.2
	97	Ec.blank	Ec	blank	0	0	0	0	0	0	0	0		0	0	0
	98	Ec.blank	Ec	blank	0.3	0	0	0	0.1	0	0	0		0	0	0.7
	99	Ec.blank	Ec	blank	0	0.2	0	0	0.2	0	0	0		0	0	0
	100	EcE.CA	Ec + EL	CA	0.4	0	1.4	0	15.7	3.6	0	0		0	0	0
	101	EcE.CA	Ec + EL	CA	0	0.2	0.9	0	17.5	3.2	0	0		0	0	0
	102	EcE.CA	Ec + EL	CA	0.8	0.3	1.5	0	19.3	4.7	0	0		0	0	0
	103	EcE.DCA	Ec + EL	DCA	0	0.3	0.5	0	2.2	13.2	0	0.3		0	0	0
	104	EcE.DCA	Ec + EL	DCA	0	0	0	0	0.6	9.2	0	0		0	0	0
	105	EcE.DCA	Ec + EL	DCA	0	0	0	0	0.5	10.9	0	0		0	0	0
	106	EcE.blank	Ec + EL	blank	0	0	0	0	0	0	0	0		0	0	0
	107	EcE.blank	Ec + EL	blank	0.4	0.2	0	0	0.1	0	0	0		0	0	0
	108	EcE.blank	Ec + EL	blank	2.5	2.5	1.9	1.4	2.2	2.7	1.3	1.6		0	0	0
	109	Lp.CA	Lp	CA	0	0	0	0	32.8	54.8	0	8.9		0	0	0
	110	Lp.CA	Lp	CA	0	0	0	0	31.5	52.3	0	8.2		0	0	0
	111	Lp.CA	Lp	CA	0	0	0	0	38.8	63.3	0	10.7		0	0	0
	112	Lp.DCA	Lp	DCA	0	0	0	0	3.3	0	0	0		0	0	0
	113	Lp.DCA	Lp	DCA	0	0	0	0	3.7	0	0	0		0	0	0
	114	Lp.DCA	Lp	DCA	0	0	0	0	3.5	0	0	0		0	0	0
	115	Lp.blank	Lp	blank	0	0	0	0	0	0	0	0		0	0	0
	116	Lp.blank	Lp	blank	0	0.2	0	0	0.3	0	0	0		0	0	0
	117	Lp.blank	Lp	blank	0.2	0	0	0	0.3	0	0	0		0	0	0
	118	LpE.CA	Lp + EL	CA	0	0	0	0	19.9	23.8	0	2.6		0	0	0
	119	LpE.CA	Lp + EL	CA	0.7	0.6	0	0	23.6	18.5	0	1.9		0	0	0
	120	LpE.CA	Lp + EL	CA	0	0.2	0	0	21.5	26.9	0	2.9		0.3	0	0
	121	LpE.DCA	Lp + EL	DCA	0	0	0	0	11.4	10.1	0	0		10	29.3	4.3
	122	LpE.DCA	Lp + EL	DCA	0	0	0	0	0	10.5	0	0		7.9	21.8	4.8
	123	LpE.DCA	Lp + EL	DCA	0	0	0	0	0	11.1	0	0		11.1	34.9	5.4
	124	LpE.blank	Lp + EL	blank	0	0	0.9	0	0.1	0	0	0		0	0	0
	125	LpE.blank	Lp + EL	blank	0	0	1	0	0	0	0	0		0	0	0
	126	LpE.blank	Lp + EL	blank	0.2	0	0	0	0.1	0	0	0		0	0	0
	127	Cr.CA	Cr	CA	0.3	0	0	0	3.8	0	0	0		0	0	0
	128	Cr.CA	Cr	CA	0	0	0	0	4.6	2.3	0	0		0	0	0
	129	Cr.CA	Cr	CA	0	0	0	0	4.1	2.3	0	0		0	0	0
	130	Cr.DCA	Cr	DCA	0	0	0	0	0.2	0.3	0	0		0	0	4
	131	Cr.DCA	Cr	DCA	0	0	0	0	0.1	0	0	0		0	0.6	4.8
	132	Cr.DCA	Cr	DCA	0	0	0	0	0	0	0	0		1.3	0.3	5.3
	133	Cr.blank	Cr	blank	0	0.3	0	0	0.1	0	0	0		0	0	0
	134	Cr.blank	Cr	blank	0	0.2	0	0	0	0	0	0		0	0	0
	135	Cr.blank	Cr	blank	0	0	0	0	0.1	0	0	0		0	0	0
	136	CrE.CA	Cr + EL	CA	0.4	0	1.2	0	18	1.8	0	0		0	0	0
	137	CrE.CA	Cr + EL	CA	0.4	0	1	0	24.3	2.7	0	0		0	0	0
	138	CrE.CA	Cr + EL	CA	0.4	0	0.6	0.5	21	2.4	0	0		0	0	0
	139	CrE.DCA	Cr + EL	DCA	0	0.2	0	0	2.6	8.8	0	0		4.1	1.6	3.5
	140	CrE.DCA	Cr + EL	DCA	0	0	0	0	1.2	8.6	0	0		6.2	1.8	3.2
	141	CrE.DCA	Cr + EL	DCA	0	0	0	0	2	7.7	0	0		8	2.7	2.9
	142	CrE.blank	Cr + EL	blank	0.3	0	0.9	0	0	0	0	0		0	0	0
	143	CrE.blank	Cr + EL	blank	0	0	0	0	0	0	0	0		0	0	0
	144	CrE.blank	Cr + EL	blank	0	0	0	0	0.2	0	0	0		0	0	0
	145	BHI	-	BHI blank	0.2	0	0	0	0.2	0.2	0	0		0	0	0
	146	BHI CA	-	BHI - CA	0	0	0	0	4	2.2	0	0		0	0	0
	147	BHI - CDCA	-	BHI - CDCA	0.2	0.2	0	0	0	0	0	0		1	2.5	1.6
	148	BHI - DCA	-	BHI - DCA	0	0	0	0	0.2	0.6	0	0		1.2	1	2.5
	149	BHI - LCA	-	BHI - LCA	0.2	0	0	0	0.3	0.3	0	0		0	0	0
